# Supplementary material for: The relationship between speed skating coach leadership behavior and athletes’ engagement: the mediating role of athlete psychological fatigue
Source: Front Psychol. 2025 Dec 10;16:1690254. doi: 10.3389/fpsyg.2025.1690254 (PMC12727943; doi:10.3389/fpsyg.2025.1690254)
Supplement: Supplementary file 1 [file Table_1.xlsx]

## Sheet: ��data
GENDER	AGE	SPORTS LEVEL	TRAINING YEARS	A4	A7	A12	A19	A21	A26	A1	A2	A3	A6	A13	A14	A22	A9	A11	A15	A18	A20	A25	A5	A8	A10	A16	A17	A23	A24	A27	A28	B1	B5	B7	B13	B14	B2	B4	B8	B10	B12	B3	B6	B9	B11	B15	C1	C5	C9
1	2	1	1	1	1	2	1	1	1	3	3	3	2	3	3	2	4	4	4	4	4	2	3	4	4	4	4	3	3	2	3	5	5	5	4	5	4	4	4	4	4	5	5	5	4	4	5	3	3
2	1	1	2	1	1	1	1	1	2	4	3	2	2	4	3	2	4	4	4	2	3	2	5	3	4	4	3	3	2	4	2	5	4	5	5	5	4	4	4	4	4	5	4	4	4	4	4	3	4
1	1	1	3	2	2	1	1	1	1	2	2	3	2	1	3	3	3	2	1	3	2	2	4	3	4	4	5	2	3	1	2	4	5	5	3	4	5	3	5	5	4	4	5	5	5	4	1	1	1
1	1	1	2	1	1	1	1	2	2	3	3	2	3	3	2	2	5	5	3	4	3	5	5	3	3	4	3	5	5	5	5	4	4	4	4	4	5	5	4	4	4	5	5	4	4	5	3	5	4
1	3	1	2	1	1	1	1	1	1	5	5	4	4	5	5	4	4	4	4	4	4	4	4	4	4	4	4	1	1	1	1	4	4	4	4	4	4	4	4	4	4	4	4	4	4	4	5	5	4
1	1	3	1	1	1	1	1	1	1	5	5	5	5	4	5	4	5	5	4	4	5	4	4	4	4	4	4	2	2	2	2	5	3	4	3	3	5	5	3	3	3	5	4	5	5	4	4	4	4
2	2	1	2	1	1	2	1	1	1	3	3	2	3	2	2	3	2	1	2	2	3	3	1	1	1	1	3	3	4	2	3	3	4	5	5	3	4	5	5	5	4	4	3	4	4	4	3	3	4
1	1	1	3	1	1	1	1	1	2	1	3	2	2	2	2	3	3	4	4	3	3	4	1	3	1	2	2	2	4	2	3	3	5	5	4	3	4	5	4	5	4	5	3	4	4	4	5	5	5
2	1	1	2	3	1	2	2	2	1	4	5	4	3	5	3	4	5	5	3	3	5	3	5	3	3	3	5	3	1	2	3	5	5	5	5	5	5	4	5	4	5	5	4	4	5	5	5	5	3
1	1	1	2	1	1	1	1	2	3	3	4	2	4	3	2	2	3	2	3	4	3	3	5	3	3	5	3	4	3	5	4	5	4	5	4	5	5	5	4	5	4	4	4	4	4	4	3	3	2
2	1	2	2	1	1	2	1	1	1	1	3	2	2	2	1	1	2	3	1	3	1	3	2	3	3	1	3	2	4	3	3	5	3	3	3	4	5	5	4	3	5	5	5	3	3	5	5	5	4
1	1	2	2	1	1	2	2	1	1	1	2	1	3	3	1	3	1	1	1	2	2	3	4	3	5	4	3	2	2	3	1	4	5	4	4	4	3	3	3	5	4	4	5	5	5	5	5	5	3
1	2	3	2	1	1	2	2	1	1	5	4	3	4	3	3	3	2	3	3	1	1	3	2	2	2	3	2	4	3	5	4	4	5	4	4	5	5	3	4	3	5	4	4	4	4	4	5	4	3
2	2	2	2	1	2	3	1	1	1	1	2	2	3	3	3	1	2	2	1	2	3	3	5	4	5	5	5	4	4	3	3	5	5	4	5	4	4	4	4	4	4	4	4	4	4	4	5	5	4
2	1	1	2	1	3	1	1	2	1	4	3	3	5	5	4	5	3	2	1	3	2	1	2	2	3	3	1	3	1	3	3	5	5	5	4	4	4	4	4	4	4	4	4	4	4	4	5	4	5
2	1	2	2	1	2	1	1	1	3	5	3	5	4	3	5	4	4	5	4	5	5	5	4	4	5	4	4	1	3	1	3	5	4	4	5	5	4	4	4	4	4	4	4	4	4	4	4	3	4
2	1	1	1	1	2	2	1	2	1	4	4	4	4	2	3	3	5	4	3	5	4	4	4	3	4	2	3	4	5	3	3	5	5	5	5	5	4	3	4	3	3	4	4	5	3	5	1	1	1
1	2	2	1	1	1	3	2	1	1	2	3	1	2	1	2	2	2	3	3	1	3	1	2	3	2	1	3	3	3	1	3	5	4	4	5	5	4	4	4	4	4	4	4	4	4	4	1	3	2
1	2	2	1	1	1	1	2	1	2	1	1	1	1	1	3	2	4	2	4	2	4	2	1	1	3	1	3	5	3	5	3	5	5	4	3	3	5	4	3	4	3	5	4	4	5	3	5	5	3
2	1	2	2	1	2	1	1	2	3	3	3	2	3	3	2	4	4	3	4	3	4	4	1	3	1	1	2	1	3	2	3	5	4	4	4	4	4	5	5	4	4	4	5	5	4	4	4	4	2
2	2	2	1	1	1	1	3	1	2	4	4	3	3	4	4	3	3	3	2	3	4	2	2	2	3	1	1	4	3	3	4	4	4	4	5	5	5	4	3	4	4	4	5	4	3	4	3	3	2
2	2	2	1	1	1	2	2	2	1	5	5	3	3	3	4	4	3	4	4	2	4	2	4	3	4	3	4	5	5	5	5	5	4	5	3	4	5	3	5	3	4	5	5	4	4	3	3	2	2
1	3	2	1	2	2	1	3	2	1	1	2	2	2	1	1	2	4	3	3	4	4	4	4	4	4	4	4	2	2	3	3	4	4	4	4	4	5	5	5	5	5	5	4	5	4	4	2	2	1
1	2	1	1	2	2	3	3	2	2	1	3	3	2	3	2	2	1	1	1	2	2	1	1	3	1	2	2	2	2	4	2	5	5	5	5	5	5	5	5	5	5	5	5	5	5	4	3	2	2
1	2	2	2	2	2	1	1	3	1	1	2	2	2	1	1	1	4	4	3	4	5	5	3	2	2	3	4	2	4	3	3	3	4	5	5	5	4	5	4	4	4	4	5	4	4	4	3	3	5
1	2	3	1	1	2	3	1	2	2	1	2	3	1	2	2	1	4	4	3	4	2	3	5	3	3	4	3	3	4	3	4	4	4	4	4	4	5	5	4	5	4	5	4	4	5	5	5	4	3
1	2	1	2	1	3	1	1	1	2	4	4	3	4	2	3	4	1	3	1	2	1	2	2	2	2	2	3	3	2	3	4	3	5	4	4	5	5	5	4	3	3	5	3	4	4	4	1	1	2
2	1	1	1	1	1	3	1	1	2	3	2	2	2	4	2	2	2	1	1	3	1	2	1	1	3	1	3	3	2	2	3	4	4	5	4	5	4	4	3	4	3	5	4	4	5	3	1	2	1
2	1	1	1	1	1	3	2	1	1	5	3	3	5	5	5	5	3	3	1	1	1	3	1	3	1	3	2	3	4	3	4	5	3	4	5	5	4	3	3	4	3	4	5	3	5	5	3	4	3
1	2	3	1	2	2	2	3	1	2	5	3	4	5	4	4	3	3	3	3	5	3	3	3	4	3	3	5	3	3	1	1	5	5	5	5	5	5	5	4	5	4	4	4	4	4	4	5	5	4
2	1	2	2	1	2	1	3	2	2	4	3	3	4	4	3	4	5	4	3	4	5	3	5	3	3	3	5	5	4	4	3	4	5	5	5	4	5	4	4	3	3	5	5	5	3	5	3	4	5
1	2	1	2	3	1	2	1	1	1	5	3	3	4	3	3	3	1	1	2	1	3	2	1	1	1	1	3	5	5	5	5	3	3	5	3	3	3	5	4	5	5	5	3	5	5	3	4	4	3
2	2	1	1	1	1	1	2	1	1	1	2	2	1	2	3	3	1	1	1	1	2	3	2	2	2	3	2	4	5	3	5	5	4	3	4	4	5	5	5	5	3	2	3	3	2	2	1	2	2
2	2	1	2	2	1	1	1	2	2	3	3	3	4	2	3	2	2	2	3	1	1	2	1	2	2	2	3	1	3	2	3	5	5	4	3	3	3	5	5	3	5	5	3	3	5	3	4	3	3
1	1	1	3	1	1	1	1	1	3	5	4	4	4	4	5	4	1	3	2	1	3	1	1	2	1	2	1	4	3	3	3	3	3	3	3	5	5	3	3	4	5	4	5	5	3	3	4	4	4
1	3	3	2	2	3	2	1	1	1	3	3	3	2	2	3	2	1	1	3	2	2	3	3	3	3	3	3	3	4	2	3	5	3	3	4	3	5	3	5	5	4	4	4	5	4	5	3	4	4
2	3	1	1	2	1	1	3	2	1	4	3	3	4	4	5	4	2	2	3	1	2	3	2	2	3	3	2	2	3	3	2	5	3	3	3	4	4	5	4	5	4	4	4	5	4	5	4	3	4
1	1	1	2	1	2	3	2	2	1	3	3	3	2	2	3	4	5	3	3	3	3	4	4	5	4	5	4	2	3	2	4	4	4	4	4	4	5	4	4	5	4	5	4	5	4	4	3	3	5
1	2	1	2	1	1	2	2	3	2	4	4	2	4	4	3	3	3	2	4	3	3	4	4	4	2	4	4	3	3	3	3	5	5	5	5	4	4	4	4	4	4	4	4	4	4	4	5	4	3
1	2	1	2	1	1	2	1	3	3	4	3	5	3	4	4	3	1	1	3	3	1	1	5	5	3	3	5	1	1	1	3	4	4	4	4	4	5	4	5	4	4	5	4	4	4	5	5	4	3
1	3	1	3	1	2	1	1	1	3	3	4	3	2	2	2	2	3	2	3	2	2	2	2	3	3	1	2	2	4	2	2	4	4	4	5	3	5	4	5	3	3	5	4	3	3	4	5	4	3
1	3	2	1	1	1	1	1	2	3	5	3	3	3	3	3	3	3	4	3	5	3	4	4	4	4	4	5	2	2	3	2	4	3	3	3	4	5	3	5	3	5	5	3	3	5	5	2	1	2
1	2	1	1	2	1	3	3	1	2	3	3	3	2	3	2	2	2	1	2	3	1	3	3	2	2	2	3	3	3	3	2	4	4	4	4	4	5	4	5	4	4	5	5	5	5	4	4	4	3
1	1	2	1	2	3	1	1	3	2	5	5	4	5	5	3	3	2	2	3	2	1	3	5	3	3	4	3	5	4	4	3	5	4	5	5	4	4	4	4	4	4	5	4	5	5	4	4	4	3
2	1	2	1	2	1	2	2	3	2	4	2	4	3	2	3	3	4	3	2	3	4	2	2	2	1	1	1	1	3	2	2	5	4	5	5	4	5	4	4	5	5	4	4	4	4	4	1	2	1
2	2	2	1	1	2	2	2	1	3	1	3	1	1	3	2	1	5	5	3	5	5	5	5	4	4	3	3	3	2	2	3	5	5	3	5	4	5	4	3	4	3	5	3	5	5	4	5	5	3
1	2	1	2	1	1	2	3	2	2	3	3	4	5	4	3	3	3	2	2	2	1	3	4	5	3	3	3	4	3	5	4	4	4	5	5	4	4	4	3	4	4	5	5	4	4	4	3	4	3
2	2	2	2	1	2	1	2	3	2	1	2	3	1	1	1	2	4	4	4	4	3	2	2	3	3	1	1	4	4	5	3	5	3	4	4	3	4	5	5	3	5	3	5	4	5	5	5	3	4
1	2	1	2	1	1	3	3	2	1	3	2	3	2	2	3	3	3	2	3	3	2	4	3	3	3	3	3	5	5	4	4	5	3	5	3	5	4	4	5	4	3	5	3	5	5	4	3	2	2
2	1	1	2	1	2	3	2	2	1	3	3	3	3	5	3	5	4	3	5	4	4	3	4	3	3	3	3	4	5	3	3	4	3	4	3	4	5	4	4	5	4	5	5	3	5	5	3	3	4
1	2	1	2	1	2	2	1	2	3	1	2	2	3	3	3	1	1	1	1	1	1	3	1	1	3	3	3	2	4	2	3	5	4	5	5	4	4	4	4	4	4	4	4	4	4	4	3	2	3
1	2	1	3	1	2	3	2	2	2	2	3	1	3	3	1	2	3	3	2	2	2	2	3	4	2	3	3	4	3	3	4	4	4	4	4	4	5	4	4	5	4	5	4	5	4	5	5	5	3
1	1	3	1	1	2	1	3	1	2	3	3	4	2	4	3	3	2	1	3	1	2	1	1	3	3	1	2	5	4	5	4	5	3	4	3	4	4	4	4	4	4	5	3	5	5	3	1	1	3
1	2	2	3	1	1	3	1	3	2	3	3	3	4	2	3	4	3	3	3	3	3	4	3	3	3	3	2	2	4	3	2	5	4	5	4	4	4	4	4	4	4	4	4	4	4	4	5	5	4
1	2	2	1	1	1	2	1	3	3	3	2	4	4	2	3	3	4	3	4	3	4	3	1	1	1	1	3	3	4	3	3	5	4	4	4	5	5	3	3	3	4	5	3	5	5	4	4	3	5
1	3	3	3	2	2	1	2	3	1	1	1	1	2	2	1	2	5	3	5	4	3	3	3	3	3	2	3	4	3	5	4	5	5	4	3	4	4	3	3	4	5	4	5	5	4	4	5	4	3
1	2	2	2	2	3	2	1	1	2	2	2	3	2	2	2	2	5	3	3	3	3	5	3	3	2	2	4	5	5	5	4	4	4	4	4	4	4	4	4	4	4	5	4	4	5	4	4	2	4
1	2	2	1	2	3	2	2	2	2	4	3	4	3	4	3	3	4	2	3	3	4	3	1	1	3	1	2	3	3	2	3	5	4	4	4	4	5	5	5	5	5	5	4	4	4	4	5	5	3
1	2	1	1	2	2	1	2	1	2	3	4	2	3	3	3	3	5	4	5	4	4	3	3	3	2	2	3	2	3	3	4	3	4	3	5	5	5	5	5	3	3	4	3	4	3	4	5	4	3
1	2	2	1	1	1	1	1	2	2	3	3	2	2	3	3	4	2	2	2	2	3	2	3	2	3	4	3	5	4	4	4	5	4	4	3	3	3	4	3	3	2	5	4	3	4	4	4	2	4
1	1	1	1	1	1	2	3	3	2	3	2	4	2	4	2	3	3	3	2	4	2	2	5	4	3	3	4	4	3	4	5	5	5	4	5	5	4	4	4	4	4	4	4	4	4	4	3	3	4
1	1	1	2	1	1	3	3	1	1	3	3	4	2	2	3	3	5	4	5	3	3	3	5	4	4	5	4	3	2	2	2	5	5	4	3	3	5	4	3	4	4	3	4	3	4	5	4	4	2
1	1	2	2	2	3	3	2	1	1	2	1	3	3	3	1	3	1	2	2	2	2	1	3	4	3	3	3	2	4	2	3	5	4	5	5	5	4	4	4	4	4	4	4	4	4	4	5	4	3
1	1	1	1	1	3	2	2	2	2	2	3	3	2	2	2	1	2	1	3	1	2	2	4	4	4	3	3	3	3	3	3	5	5	5	5	4	4	4	4	4	4	4	4	4	4	4	3	3	4
2	1	1	3	1	3	1	2	3	3	1	1	3	2	2	3	1	4	3	2	2	2	3	4	2	4	2	3	3	3	3	2	5	5	4	4	5	5	5	3	4	4	4	4	5	4	5	5	3	3
2	3	3	2	2	1	3	1	3	1	3	3	3	3	2	3	2	5	3	4	5	5	5	2	2	1	3	3	1	2	1	3	4	5	4	5	3	4	4	3	4	5	5	4	3	3	5	1	3	1
1	1	2	2	2	3	2	3	1	1	3	3	4	2	4	4	2	1	1	2	1	3	1	3	2	4	3	2	4	3	3	5	4	4	4	4	4	5	5	4	5	4	4	4	4	4	4	3	4	3
2	2	3	1	2	3	2	1	3	1	4	4	3	3	4	4	2	5	3	5	3	4	3	5	5	4	5	3	1	1	3	3	5	4	3	5	5	5	3	3	3	5	4	4	4	5	5	5	5	5
1	3	2	2	2	2	3	3	1	1	3	3	4	2	4	2	2	4	3	3	3	4	2	1	1	3	1	1	4	4	5	3	5	4	4	3	3	4	4	5	5	4	4	4	4	5	5	2	1	1
1	2	3	1	2	1	3	3	2	1	2	1	1	2	3	3	3	3	2	2	3	2	3	1	2	2	2	2	4	4	4	4	5	5	4	5	4	4	4	4	4	4	4	4	4	4	4	1	1	3
1	1	2	3	1	3	2	2	2	1	5	4	3	3	5	3	4	3	2	3	3	3	4	1	2	3	1	2	4	3	3	3	3	3	4	5	5	5	4	5	5	3	5	3	3	3	4	5	3	4
1	1	1	1	2	2	3	1	2	1	2	3	2	2	2	2	2	4	2	3	4	3	3	4	3	3	4	4	1	1	1	3	5	4	3	4	3	5	5	5	3	3	5	5	3	4	3	5	3	3
1	2	3	3	1	3	1	2	3	1	5	3	4	5	5	3	3	2	3	3	3	1	2	4	3	4	4	3	4	3	3	4	4	5	5	5	5	5	3	3	3	4	5	4	3	3	3	5	3	3
1	2	1	2	1	3	1	2	1	3	5	3	4	3	3	4	3	4	3	3	4	4	2	2	1	1	1	2	4	4	3	4	5	3	3	5	5	4	3	4	4	3	4	4	5	4	4	2	2	3
2	1	2	1	1	2	3	1	3	1	4	4	4	4	5	3	4	4	4	3	5	3	3	3	2	2	3	3	3	2	3	1	4	4	4	4	4	4	4	4	4	4	4	4	4	4	4	1	3	2
1	2	2	3	2	3	2	1	2	3	4	4	3	4	3	4	3	1	2	3	1	2	2	2	1	2	3	3	1	2	3	3	5	5	5	3	5	4	4	4	3	4	5	5	5	4	4	3	4	5
1	2	1	3	2	3	1	2	2	2	3	2	2	3	3	2	3	3	1	1	1	3	1	2	3	2	2	3	4	3	3	3	3	5	4	4	3	4	5	3	4	5	5	5	5	4	3	3	5	4
2	3	3	2	2	3	3	1	1	2	5	4	4	4	3	4	3	5	3	3	4	3	5	1	1	3	1	2	5	5	5	5	5	4	5	4	4	4	4	4	4	4	4	4	4	4	4	4	4	4
2	1	3	2	3	2	2	2	2	3	5	5	5	4	4	3	4	5	4	3	5	4	4	4	3	4	4	4	4	4	3	3	4	4	4	4	4	5	5	5	4	4	5	5	5	5	4	5	4	3
1	1	2	2	1	2	1	2	2	2	4	3	4	4	4	2	4	2	3	2	3	3	3	1	2	1	3	2	2	2	2	2	4	3	3	4	4	5	3	4	3	5	4	3	4	3	5	4	3	4
1	2	3	1	2	1	1	1	3	3	3	3	4	3	3	2	3	5	5	4	3	5	4	5	4	3	4	3	4	3	3	5	4	4	4	4	4	5	3	3	4	4	5	4	5	3	3	1	1	3
1	2	2	1	1	1	2	2	3	3	2	3	1	3	3	3	2	4	4	4	4	5	5	5	3	5	3	5	1	2	1	1	5	4	5	3	4	5	5	3	4	3	3	4	5	5	3	5	5	4
2	2	2	2	3	3	1	2	2	2	5	3	5	4	3	5	3	2	1	3	3	1	2	5	5	5	5	5	3	1	3	1	4	3	4	3	5	4	3	5	5	5	3	5	5	5	4	5	3	3
2	1	2	1	2	3	2	3	1	2	3	3	5	3	3	5	3	4	5	3	3	4	4	4	3	5	3	3	5	3	5	5	4	5	3	4	4	5	3	4	5	3	5	4	4	5	5	1	3	2
2	2	3	2	2	2	1	2	2	2	2	2	2	2	2	2	2	5	3	5	3	3	4	4	3	2	4	2	4	4	3	3	5	5	5	3	3	5	3	3	3	5	4	3	3	3	5	4	4	3
1	1	2	2	2	1	1	2	3	3	5	5	5	3	3	4	3	5	5	3	5	4	5	1	3	2	2	3	3	2	3	3	5	4	4	4	3	5	5	4	4	3	5	3	4	4	3	3	4	5
1	1	1	2	2	2	3	3	1	3	4	3	4	3	4	3	3	3	2	4	3	2	4	1	1	1	3	1	2	2	2	3	5	4	4	4	5	4	4	4	4	4	5	5	4	5	4	3	3	4
1	1	1	3	2	2	3	1	2	3	2	3	3	2	3	1	3	4	4	3	4	4	4	2	1	2	3	3	2	1	2	1	5	3	3	3	5	3	5	3	5	3	5	5	4	5	5	4	4	4
2	3	2	3	2	3	2	1	2	3	1	2	1	1	2	3	2	1	2	1	2	3	2	4	3	2	4	4	3	2	4	4	4	4	4	4	4	5	5	4	4	4	4	4	4	4	4	3	4	3
1	3	1	2	2	3	3	2	1	2	2	1	2	3	1	2	1	2	1	3	2	1	1	2	3	3	1	1	5	5	5	3	5	4	4	4	5	4	4	4	4	4	4	4	4	4	4	5	3	5
1	1	2	1	2	1	2	3	2	3	3	3	2	3	2	3	4	2	1	2	3	2	3	5	3	3	3	3	4	3	3	4	4	5	4	5	4	4	5	4	3	4	3	5	5	3	4	2	1	1
1	2	2	3	2	1	2	2	2	3	1	1	2	2	3	2	2	4	4	3	4	3	4	5	5	3	3	5	2	2	3	2	3	3	3	3	5	5	4	4	3	3	4	5	4	5	5	3	3	4
1	2	2	1	2	3	2	2	3	2	2	2	1	1	3	3	3	4	3	4	5	4	4	2	3	3	2	2	3	4	4	3	5	5	4	5	5	4	4	4	4	4	4	4	4	4	4	4	4	3
2	3	3	2	3	2	1	2	3	3	3	5	4	3	4	5	4	5	5	3	3	4	4	4	3	4	3	3	2	1	1	3	4	4	4	4	4	4	4	4	4	4	5	4	5	5	5	5	5	5
1	2	2	1	3	3	2	2	2	4	2	1	2	2	1	1	2	1	2	1	2	2	1	2	1	2	1	1	1	1	2	2	4	4	4	4	4	5	5	5	4	5	5	5	5	5	5	5	5	3
1	3	3	2	3	3	2	2	2	4	2	1	2	2	1	1	2	1	2	1	2	2	1	2	1	2	1	1	4	5	4	3	4	4	4	4	4	5	5	5	4	5	5	5	5	5	5	5	5	3
1	2	3	1	3	2	3	2	3	2	4	5	5	5	5	4	5	4	4	4	4	4	5	5	4	5	4	4	1	2	3	2	5	4	5	5	4	5	5	5	4	4	4	4	4	4	4	4	5	3
2	2	2	1	2	1	1	1	3	3	3	3	2	2	3	2	2	3	2	2	2	3	2	3	1	2	1	1	2	3	3	4	3	5	3	3	3	5	5	4	3	4	3	3	4	3	5	4	3	4
1	2	1	1	2	1	3	3	1	3	2	1	3	3	3	1	3	5	5	4	4	5	4	4	4	5	3	4	5	4	3	5	5	3	3	4	5	3	4	5	3	3	4	5	5	4	5	5	5	3
1	1	1	3	2	2	3	1	2	3	5	4	3	4	3	3	3	3	3	1	1	1	2	1	1	2	3	1	1	1	3	1	4	5	4	4	5	4	5	4	4	4	4	3	3	5	3	4	2	4
1	2	2	2	3	3	1	3	1	2	5	4	4	4	3	5	3	1	1	3	3	3	2	3	2	3	2	2	2	2	1	2	3	5	5	4	4	4	3	3	4	5	4	4	5	5	3	2	2	2
1	1	2	2	2	2	1	3	2	2	2	2	1	2	2	2	1	2	1	3	3	3	3	2	2	2	3	2	4	3	3	4	4	3	4	3	4	4	3	4	4	3	4	5	5	4	4	1	1	1
2	3	2	2	1	2	1	1	2	2	2	1	1	3	2	1	2	2	3	1	3	3	1	3	2	1	3	3	1	3	2	2	4	4	3	4	4	2	2	3	1	2	5	3	5	4	4	2	1	1
2	2	1	3	1	1	1	2	1	1	3	4	3	3	3	3	4	2	2	2	3	3	3	1	1	3	3	1	5	3	3	4	3	3	4	2	2	4	4	3	4	4	3	2	2	3	2	4	3	3
1	2	2	1	3	3	3	2	2	2	4	3	3	4	3	3	4	1	1	1	3	2	2	5	4	5	4	3	3	2	3	4	5	4	4	3	5	5	4	3	5	5	5	4	4	4	5	3	2	2
1	2	3	1	1	3	2	3	3	3	1	2	1	1	3	2	1	3	3	4	3	3	4	1	3	2	2	2	4	5	5	5	5	4	4	4	5	4	4	4	4	4	5	4	5	4	5	2	2	2
1	2	1	3	3	3	2	2	4	2	2	2	2	3	3	3	3	3	2	2	3	3	3	4	2	3	3	2	2	2	4	4	4	4	4	4	4	5	4	5	5	5	5	4	5	4	5	4	3	5
1	2	1	3	1	2	2	3	3	2	2	1	3	1	3	1	2	1	1	2	3	2	3	5	5	3	5	3	2	2	3	2	4	3	4	4	3	4	3	5	4	4	5	4	5	3	4	5	5	5
1	2	1	1	2	3	3	1	1	3	4	3	3	4	3	4	3	1	3	1	1	2	3	5	5	4	5	3	2	3	3	2	4	4	3	5	4	3	5	5	5	4	4	3	4	3	3	4	4	3
1	1	1	3	2	3	2	3	3	3	4	3	4	3	3	4	3	2	1	1	2	2	2	4	4	3	2	2	3	2	3	4	5	4	4	5	5	5	4	5	5	4	4	4	4	4	4	3	4	4
1	1	1	1	3	2	2	2	2	3	5	4	4	4	3	4	3	2	2	3	2	2	1	1	2	1	1	1	5	4	5	4	4	4	4	4	4	5	4	4	4	4	4	4	4	4	4	4	5	3
2	3	1	2	2	3	1	2	3	3	1	2	1	1	3	1	2	5	5	5	3	5	4	5	5	5	5	4	2	2	1	1	5	3	5	5	4	4	5	4	3	3	5	5	3	4	3	4	3	3
2	2	3	2	2	1	3	2	2	3	4	4	4	3	3	4	3	3	3	3	2	3	3	4	4	3	2	3	5	4	4	5	4	5	3	4	4	4	3	4	4	5	5	3	3	4	3	3	3	5
1	2	3	2	2	1	3	3	2	2	2	1	2	3	2	3	2	3	2	2	2	2	2	3	3	3	2	3	5	5	4	4	3	3	5	4	3	3	5	4	3	4	5	4	4	4	4	3	3	4
1	2	1	2	2	2	2	2	3	2	1	1	1	1	1	1	2	1	3	2	2	1	1	3	3	3	2	2	4	3	5	5	5	3	3	3	3	4	4	4	4	5	5	4	4	3	4	5	4	4
1	1	3	1	3	2	2	4	2	2	4	2	2	2	3	3	3	1	1	2	1	1	1	2	3	3	2	3	5	5	3	5	4	4	5	5	5	4	5	4	4	5	5	3	3	3	4	1	2	2
1	1	2	3	3	2	3	2	3	1	4	4	5	3	5	5	4	3	1	2	2	3	1	3	3	5	5	5	3	3	2	1	4	4	4	5	3	3	5	3	3	5	5	5	3	3	5	3	4	2
1	1	1	1	3	3	2	2	3	3	1	1	1	1	2	3	1	3	2	4	4	2	3	3	3	2	3	3	4	3	4	5	4	5	4	5	4	5	5	3	5	3	4	5	4	4	5	4	5	4
1	1	2	2	3	3	3	3	3	3	4	2	3	4	3	3	2	4	3	4	2	4	4	5	3	3	4	4	2	2	2	3	4	5	5	5	5	4	4	5	4	5	3	5	5	5	5	5	4	3
1	2	1	1	2	2	2	3	2	3	3	2	3	2	4	3	3	2	3	3	2	3	3	2	1	1	3	2	1	3	2	3	5	3	5	5	4	5	3	4	3	3	4	4	3	3	5	2	2	2
2	2	1	3	3	2	3	1	3	2	1	3	2	1	3	2	2	4	3	5	4	4	4	3	5	5	5	5	1	3	3	3	4	4	4	4	4	5	4	3	5	3	4	4	4	4	3	5	3	3
1	2	3	1	3	4	3	2	2	3	2	3	3	2	2	3	3	1	1	3	3	3	1	2	3	2	3	3	2	3	4	4	5	5	4	4	4	4	4	4	4	4	5	5	5	4	5	4	5	5
2	1	1	1	3	2	2	2	3	3	3	2	2	3	2	3	2	4	4	4	2	2	2	3	2	3	2	2	4	4	3	5	5	3	5	3	3	4	5	5	4	4	4	3	4	5	4	5	4	3
2	2	2	2	3	3	2	2	3	2	4	5	4	5	3	5	4	4	3	3	4	3	3	5	4	5	4	5	5	3	3	5	4	4	4	4	4	4	4	5	4	4	4	3	4	4	4	3	3	4
1	2	3	3	3	3	3	2	4	2	4	2	3	3	3	4	3	2	2	2	1	1	3	5	3	4	3	4	5	5	3	4	5	5	4	3	3	4	4	5	3	5	4	5	5	5	5	2	3	3
1	2	2	1	2	3	3	3	3	2	5	4	5	4	4	5	4	2	3	1	3	1	3	3	3	3	2	2	1	1	3	1	5	4	4	4	5	4	4	4	4	4	4	4	4	4	4	5	5	3
2	3	1	2	2	3	1	3	1	2	3	3	4	3	2	3	2	4	5	4	5	4	5	3	2	3	3	2	2	2	2	2	3	3	2	2	3	4	4	4	4	3	5	5	4	3	3	3	4	3
2	1	1	2	1	3	3	3	1	1	3	1	3	3	2	1	2	1	3	3	2	2	2	3	3	2	3	4	4	3	3	3	4	3	3	3	3	5	3	4	3	5	4	3	2	3	4	5	4	3
1	3	1	1	2	2	3	3	3	1	3	2	3	3	2	3	3	2	3	2	2	2	2	2	1	2	3	2	5	3	5	4	5	5	4	3	3	3	3	4	3	5	4	4	4	3	4	3	3	5
1	2	2	3	3	2	4	3	4	2	1	3	1	3	1	1	1	1	1	2	2	1	1	5	3	3	3	4	1	1	3	3	4	4	4	4	4	5	5	5	4	5	5	4	4	4	5	3	2	3
1	2	2	2	2	3	3	2	3	1	3	5	5	3	5	5	3	3	2	1	3	3	3	5	5	3	4	3	4	3	3	5	5	3	3	3	3	5	4	3	3	3	4	3	5	5	4	3	4	2
1	3	2	2	4	3	2	4	4	2	3	4	3	3	2	2	2	1	3	3	2	2	1	5	3	3	4	3	3	2	4	4	5	5	4	5	5	4	4	4	4	4	5	5	5	4	5	4	4	3
1	3	1	2	2	3	3	3	3	3	3	3	3	2	4	4	2	3	3	4	4	3	3	1	2	2	3	2	1	3	3	1	5	3	4	3	5	4	3	5	5	5	3	5	4	4	5	5	5	3
1	2	2	1	3	3	3	2	3	3	2	3	3	1	2	1	2	2	1	1	1	3	1	5	3	4	3	4	3	2	2	3	4	4	4	4	4	4	4	4	4	4	5	5	5	4	4	1	1	1
1	1	2	2	4	2	2	3	3	4	2	1	2	3	1	3	3	5	4	4	4	3	4	1	1	3	1	3	3	2	2	3	5	5	5	5	4	5	4	5	3	5	3	5	3	5	3	2	3	2
1	3	2	2	3	4	3	3	2	2	1	1	2	2	2	1	3	3	2	3	2	3	3	2	3	3	3	3	4	4	3	4	4	4	4	4	4	5	4	4	5	4	4	4	4	4	4	1	3	2
2	3	1	1	3	2	3	3	3	4	3	2	4	2	2	2	3	1	3	1	2	2	1	5	4	3	4	5	5	4	5	5	4	5	5	4	3	4	3	5	5	3	4	5	5	5	4	2	2	2
1	2	1	1	1	1	2	1	3	2	3	4	3	2	3	3	2	5	3	3	4	4	4	3	3	2	2	2	2	3	2	3	5	3	4	3	3	2	3	2	1	1	4	3	3	3	4	3	3	2
1	2	1	2	3	4	2	3	4	4	5	5	4	4	5	4	4	2	1	3	1	1	2	4	4	4	3	4	3	4	4	4	5	5	4	5	4	5	4	5	4	4	5	5	5	5	4	5	3	5
1	1	1	2	4	3	3	3	3	3	4	4	2	4	3	3	3	3	2	2	3	3	4	2	3	3	3	2	3	4	3	2	5	5	5	4	5	5	4	5	4	4	4	4	4	4	4	1	3	1
1	2	2	2	4	3	4	3	3	3	2	2	2	3	2	2	3	5	3	4	4	3	4	1	1	2	1	2	4	4	3	5	5	4	4	5	5	5	4	5	5	4	5	4	5	4	4	3	4	3
1	3	2	1	3	3	3	2	2	4	5	5	3	5	4	3	3	5	5	3	4	5	4	4	3	4	2	2	5	4	4	4	4	5	5	4	4	4	5	4	4	5	3	3	4	3	3	4	5	3
1	3	1	1	4	3	3	4	3	2	2	3	3	2	3	3	3	4	4	3	4	3	3	3	3	4	2	3	4	3	5	5	5	4	5	5	5	5	4	4	4	4	4	4	4	4	4	3	4	3
1	1	2	2	3	3	2	2	3	4	3	2	3	2	2	2	2	4	2	4	4	4	3	2	1	2	3	1	5	5	5	4	4	4	4	4	4	4	4	4	4	4	4	4	4	4	4	2	2	1
1	1	2	1	3	2	4	4	2	3	2	3	1	1	1	2	2	4	4	4	5	4	4	2	2	2	3	2	4	4	5	3	5	3	5	5	5	4	5	4	4	5	3	3	3	3	5	4	3	5
2	1	1	1	4	2	3	3	4	4	1	1	2	2	2	1	2	2	3	3	3	2	2	2	2	3	2	3	5	5	4	4	5	4	4	5	5	4	4	4	4	4	5	5	4	5	5	5	5	5
1	2	1	1	4	3	3	4	3	3	1	3	1	2	2	2	1	2	3	2	3	2	2	4	4	3	2	4	5	5	3	4	5	5	4	4	4	5	4	4	4	4	5	4	5	5	5	1	2	3
2	2	3	2	1	2	3	2	1	1	4	4	2	4	3	3	4	3	2	4	2	3	4	5	4	4	5	5	5	5	4	5	2	2	2	2	2	5	3	4	3	3	4	2	3	3	2	5	5	5
2	2	1	3	3	2	3	3	3	3	4	2	4	4	3	4	3	1	1	1	1	2	3	2	3	2	3	1	1	3	3	2	4	3	4	5	3	4	3	4	4	5	5	4	4	4	3	4	5	4
1	1	2	2	3	3	3	2	4	2	4	3	2	3	4	2	3	5	3	3	3	4	4	1	1	3	3	1	5	4	4	4	5	5	3	3	4	4	4	3	3	4	4	3	4	5	5	4	3	3
2	1	1	1	4	2	3	3	4	4	2	1	1	3	2	1	3	4	4	3	3	4	3	4	3	4	3	4	5	3	3	4	5	5	4	5	5	4	4	4	4	4	5	4	5	4	4	5	4	3
2	1	1	1	4	3	3	4	2	4	5	4	3	3	3	5	4	1	3	2	2	1	3	3	3	4	3	4	2	3	4	4	4	4	4	4	4	5	4	5	4	5	5	4	5	4	5	5	5	3
1	3	1	2	3	3	4	3	4	5	3	5	3	3	3	5	5	4	4	4	3	3	5	4	4	5	4	3	5	5	5	4	5	4	4	5	4	5	5	5	4	5	5	5	5	5	5	1	2	1
2	2	2	3	3	3	2	3	3	2	2	3	1	2	1	3	3	2	3	3	1	3	2	3	2	4	2	2	4	3	4	4	3	5	3	3	3	3	3	5	3	5	4	5	4	3	3	3	4	3
2	2	1	2	4	4	3	3	3	3	4	3	4	4	3	4	4	3	3	3	4	3	3	3	5	3	4	3	3	3	3	3	5	3	3	4	5	4	4	5	3	5	5	4	5	5	5	3	2	2
2	3	3	3	4	3	3	3	3	4	3	2	4	3	3	2	4	4	4	4	3	4	4	5	5	5	3	3	4	5	3	3	4	3	5	5	4	3	4	4	5	5	5	5	3	5	5	2	1	2
1	2	1	2	4	3	3	3	3	3	1	1	3	3	3	2	1	2	1	2	3	1	1	4	5	4	5	4	5	3	4	5	5	4	4	4	5	4	4	4	4	4	4	4	4	4	4	3	3	3
2	1	1	3	2	2	2	1	3	3	5	3	4	3	4	4	3	3	3	3	3	2	4	1	2	1	3	3	1	1	3	2	4	4	4	3	2	4	3	3	4	3	3	2	2	2	4	4	4	3
1	2	1	3	2	3	3	3	1	3	5	3	3	3	3	4	3	2	2	1	3	2	3	1	1	3	1	3	2	3	4	2	3	3	5	3	3	3	3	3	3	4	5	3	5	3	3	4	3	4
1	2	1	1	5	3	3	3	4	3	3	2	3	3	4	2	4	3	3	2	3	2	2	2	1	1	2	2	3	2	2	4	5	5	4	5	4	4	4	4	4	4	5	5	5	4	5	1	3	3
2	2	3	2	4	4	4	2	4	3	1	1	2	3	2	3	1	3	3	3	2	2	2	5	5	3	5	4	5	4	3	5	5	5	5	5	4	5	5	5	4	4	4	4	4	4	4	2	2	2
1	2	2	2	3	2	3	3	2	3	2	2	3	3	2	2	3	4	3	3	4	3	3	5	4	4	4	4	3	4	4	3	5	3	3	3	4	5	3	4	3	5	4	3	3	3	3	2	3	2
1	2	2	2	1	2	3	2	2	2	2	3	3	2	2	3	3	5	3	4	3	3	4	4	4	4	3	4	1	1	3	3	3	3	2	2	4	4	4	4	3	4	2	2	2	3	2	4	4	4
1	3	2	2	3	3	3	3	3	3	2	1	3	3	3	3	1	3	1	3	3	2	1	2	3	3	1	2	5	3	5	4	4	3	5	5	3	5	4	5	3	3	4	4	3	3	5	3	3	2
2	1	2	1	4	3	3	4	4	2	2	2	3	2	3	1	2	3	4	4	4	2	3	5	4	3	3	3	4	5	3	4	5	5	4	4	5	4	5	5	4	4	3	3	4	5	4	5	4	4
1	3	2	1	3	3	3	4	3	4	3	3	3	4	4	2	3	5	3	3	3	3	3	1	1	2	2	2	2	2	3	3	4	4	4	4	4	4	4	4	4	4	5	5	4	5	5	1	3	1
1	1	1	2	4	4	3	3	3	4	2	2	2	3	3	2	2	1	2	2	3	1	1	1	1	2	1	1	2	2	2	2	5	4	4	5	4	4	4	4	4	4	5	5	4	5	5	5	3	3
2	1	2	1	4	4	3	3	3	4	2	2	2	3	3	2	2	1	2	2	3	1	1	1	1	2	1	1	3	1	3	3	5	4	4	5	4	4	4	4	4	4	5	5	4	5	5	5	3	3
1	3	1	2	4	3	3	3	4	4	5	3	3	3	3	4	3	2	2	2	3	1	3	5	4	3	3	3	4	4	5	3	4	5	5	5	4	5	4	3	5	5	5	4	4	3	5	3	2	2
1	1	1	2	4	2	4	4	4	3	1	3	3	2	2	2	2	1	1	1	1	1	1	5	3	4	4	3	3	3	2	3	5	4	5	4	4	5	4	5	5	5	4	4	4	4	4	1	3	1
2	1	2	2	5	3	5	3	3	4	1	2	2	1	1	1	1	3	2	3	2	2	2	2	3	3	1	2	2	3	3	2	5	4	5	5	5	5	5	5	4	5	5	5	4	4	5	4	4	4
1	1	1	1	4	4	3	4	3	4	4	4	4	2	2	2	3	2	3	2	3	2	3	3	3	3	2	2	5	4	4	5	5	5	5	5	5	5	4	4	5	5	4	4	4	4	4	4	3	3
1	1	1	2	5	3	4	3	3	4	3	3	3	4	3	4	5	2	2	1	1	3	3	2	1	1	2	3	3	2	1	3	5	5	5	5	5	5	4	4	4	4	5	4	5	4	4	4	5	5
2	2	2	1	4	3	4	4	2	3	1	1	3	1	1	3	1	4	4	3	4	2	3	2	3	2	3	3	3	2	3	3	3	5	4	3	5	5	5	5	4	5	5	3	3	3	5	5	3	5
1	1	1	2	3	4	4	2	4	2	2	3	2	3	2	2	2	3	3	2	3	3	3	2	2	2	3	1	3	3	3	4	5	5	3	5	4	5	3	3	3	3	3	5	5	5	3	4	3	3
2	3	2	2	5	3	3	5	3	3	3	2	2	3	4	4	3	2	3	2	3	1	3	4	2	4	3	4	5	5	5	4	5	4	4	4	5	5	5	5	5	5	4	4	4	4	4	5	5	3
1	1	1	2	4	3	4	4	4	3	2	3	1	1	1	1	2	1	2	1	3	1	1	3	3	2	2	2	3	3	2	3	5	4	4	5	4	5	4	5	4	4	5	5	4	4	5	4	3	4
2	2	3	2	3	2	3	3	2	4	2	3	2	3	2	2	3	2	2	3	2	2	2	1	3	1	3	2	3	4	2	4	5	4	3	4	3	4	3	2	3	3	5	4	4	3	4	5	5	5
2	1	2	2	4	3	2	4	4	4	2	3	3	3	2	3	2	1	1	2	1	1	1	2	2	1	2	1	4	4	5	4	5	5	4	5	5	4	4	4	4	4	4	4	4	4	4	3	2	4
2	3	2	2	3	5	4	5	3	3	5	4	3	5	5	5	5	2	1	3	3	2	1	1	1	2	1	2	2	2	3	1	5	5	4	4	5	5	5	4	4	4	5	5	5	5	4	4	4	5
2	1	2	1	4	5	3	3	4	3	5	3	4	3	4	3	4	1	3	1	2	1	3	4	4	3	3	4	3	2	3	1	5	5	5	5	4	4	4	4	5	5	4	5	3	4	4	5	3	3
1	1	2	1	5	4	4	3	3	3	3	3	5	4	3	4	4	2	2	1	3	1	3	3	3	3	5	3	3	2	3	3	5	4	4	4	4	5	4	5	4	4	5	4	5	4	5	5	4	4
2	1	1	2	4	4	2	3	2	3	4	2	2	3	3	4	4	1	1	3	2	2	2	3	3	2	2	2	5	3	5	4	4	3	4	5	3	3	4	3	3	4	4	5	3	4	4	2	2	2
2	2	1	2	5	4	3	4	4	4	4	5	5	4	4	3	5	4	4	4	5	5	5	4	4	4	4	3	2	2	2	2	5	5	5	4	5	5	4	5	5	4	5	5	5	4	5	4	5	5
1	1	1	1	3	3	2	4	4	2	2	1	3	2	2	2	2	3	3	2	3	3	2	1	1	1	3	3	4	4	4	4	5	3	3	3	5	4	3	3	5	3	5	4	3	3	4	1	1	1
2	1	2	3	4	2	3	3	4	3	1	2	2	2	1	3	1	5	3	5	5	4	4	3	2	3	2	3	2	3	3	4	3	5	3	5	5	4	4	3	3	4	4	3	3	4	5	3	5	3
2	2	1	2	3	3	4	5	3	3	4	4	5	3	4	4	5	2	3	3	2	1	2	4	5	5	5	4	3	5	3	4	5	4	4	5	5	4	4	4	4	4	4	4	4	4	4	4	3	5
1	1	2	2	4	4	4	3	2	4	2	3	3	1	3	2	3	3	3	3	2	3	3	1	1	2	1	2	2	4	3	4	5	4	5	3	4	5	4	4	3	5	4	5	4	4	4	5	5	4
2	2	1	3	5	5	4	3	3	3	5	5	5	3	4	3	5	1	3	2	1	1	1	5	3	3	4	5	2	1	2	1	5	5	5	4	5	5	5	4	5	5	4	4	4	4	4	5	4	3
1	1	1	3	4	4	3	4	4	3	1	2	1	2	3	1	3	5	5	5	4	5	4	5	3	5	3	3	2	3	2	2	4	4	4	4	4	4	4	4	4	4	5	5	5	5	5	4	5	4
2	2	3	1	4	4	3	3	4	4	1	1	2	2	1	1	2	4	4	3	4	4	3	4	4	3	3	3	4	3	4	5	5	4	5	5	4	4	4	4	4	4	5	4	4	4	5	3	2	4
1	1	1	2	5	5	3	3	3	3	3	2	2	3	2	3	3	2	2	3	2	3	3	1	1	2	2	3	5	5	5	3	5	4	5	5	5	5	4	4	3	5	3	5	5	3	4	1	3	2
1	3	3	2	4	3	4	3	3	4	3	3	3	4	3	3	4	3	2	3	3	2	3	3	4	2	3	2	2	1	2	2	5	5	3	5	5	5	4	4	3	3	4	4	4	4	4	4	5	3
1	1	2	3	4	3	3	3	5	3	2	3	1	2	2	3	2	5	3	3	5	3	3	2	3	3	2	2	3	2	1	3	4	5	3	5	3	5	5	5	5	3	4	4	4	4	3	4	3	4
1	2	1	3	3	2	2	2	3	3	1	3	1	1	2	2	2	5	3	5	3	3	4	3	2	2	1	1	1	2	2	1	5	5	3	4	4	3	3	3	2	3	3	2	2	2	3	5	4	5
1	1	2	2	4	3	4	4	3	5	2	1	3	1	2	3	2	5	5	4	3	4	5	1	3	1	1	2	2	2	1	2	5	5	4	5	5	4	4	4	4	4	5	4	5	5	4	5	3	3
1	2	3	3	3	5	3	5	3	4	2	3	1	2	2	1	3	3	3	5	3	3	5	4	3	3	4	4	2	2	1	2	4	4	4	4	4	5	4	5	5	4	5	5	5	5	4	5	3	4
2	1	2	2	4	4	4	4	4	2	5	4	5	3	4	4	4	1	2	1	3	1	2	3	2	4	3	2	2	2	4	2	5	5	3	3	5	5	3	4	4	3	5	5	4	5	5	3	3	5
1	2	1	1	5	3	3	4	4	3	1	1	2	1	2	1	2	3	3	3	2	2	3	4	4	5	5	3	5	4	3	3	5	3	5	3	4	5	5	4	5	5	5	3	5	3	4	4	4	5
2	3	2	1	5	3	4	3	5	4	2	3	2	2	2	3	3	3	3	5	4	3	3	4	4	5	5	5	1	3	3	1	3	5	5	5	5	5	5	5	5	3	3	5	5	5	5	4	5	5
2	2	2	2	4	5	4	3	4	4	2	1	1	2	2	2	2	1	3	2	1	2	1	4	4	3	4	4	1	1	3	3	5	5	5	4	5	5	4	4	4	4	5	5	5	4	5	3	3	2
1	1	1	2	4	3	3	3	4	3	4	4	4	3	5	4	3	1	3	2	1	2	3	4	3	4	3	3	1	1	1	2	5	5	4	3	3	5	4	4	4	3	3	5	3	3	5	2	2	3
2	1	1	2	5	3	5	3	4	3	4	5	3	5	5	4	4	4	4	3	4	4	3	3	3	3	4	4	2	2	3	3	5	4	5	4	4	4	4	4	4	4	5	4	5	5	5	1	1	1
1	3	3	2	5	3	3	5	4	3	2	2	3	3	1	2	3	5	3	4	4	3	3	4	4	3	3	3	1	3	3	2	4	5	5	5	5	5	4	3	3	3	4	5	5	5	5	1	1	1
1	1	1	2	4	4	2	4	3	4	3	3	4	3	3	4	3	4	2	3	2	2	3	1	2	1	3	3	4	4	5	5	3	3	4	5	5	4	4	3	4	4	4	5	5	3	5	4	3	4
1	1	1	2	4	3	4	3	3	4	5	3	4	4	4	3	5	1	3	1	1	2	2	2	1	1	2	3	4	4	3	3	4	4	4	5	5	5	4	4	5	3	4	4	4	3	3	5	4	4
1	1	3	3	3	3	3	3	4	5	4	5	3	3	4	3	5	5	5	3	3	3	5	5	5	3	5	5	5	3	5	4	4	5	3	4	5	3	3	3	4	5	5	5	4	3	5	2	2	3
2	1	2	3	5	4	4	3	3	3	4	4	5	5	3	5	3	5	4	4	3	4	3	1	1	2	3	2	1	3	3	1	4	4	4	4	4	5	5	4	4	5	4	4	4	4	4	5	4	3
1	3	1	2	5	3	3	3	3	5	3	5	3	5	5	3	5	5	3	3	3	3	4	4	4	3	3	5	1	3	1	1	4	4	4	4	4	4	4	4	4	4	5	4	5	4	5	4	4	5
1	2	2	1	3	3	5	5	3	3	1	1	1	3	3	1	1	2	3	3	2	1	1	4	5	5	5	5	1	1	3	1	4	4	4	4	4	4	4	4	4	4	5	4	5	4	5	5	3	4
1	2	2	2	4	3	3	4	4	4	1	2	2	2	2	1	3	4	4	2	4	2	3	4	2	4	3	3	3	2	3	4	4	4	4	4	4	4	4	4	4	4	5	5	4	4	5	5	3	4
2	1	1	1	3	4	4	4	2	3	2	2	3	2	2	3	3	1	3	3	1	1	2	2	1	2	3	3	3	5	5	3	5	3	3	4	3	5	3	3	3	3	3	5	5	5	5	4	4	3
1	2	1	3	4	3	3	4	3	2	2	1	2	1	1	1	2	2	2	2	3	1	2	1	1	1	3	1	3	4	4	3	5	3	3	4	5	3	5	3	3	3	4	3	4	4	3	3	3	3
1	1	2	3	4	4	3	4	4	4	4	3	3	4	4	3	3	2	3	2	3	3	1	2	3	1	2	2	4	3	5	5	5	5	4	4	4	5	4	5	4	5	4	4	4	4	4	3	5	3
2	3	3	3	4	4	3	4	4	4	5	4	4	5	3	5	3	5	3	5	4	5	3	4	3	4	3	4	4	3	4	3	5	5	5	5	3	3	3	5	5	4	4	4	4	5	5	5	3	3
1	2	3	2	5	4	3	4	3	4	5	5	3	4	4	3	5	3	4	2	3	3	4	4	3	4	4	2	2	2	3	4	4	4	4	4	4	4	4	4	4	4	5	5	5	5	5	4	3	3
2	2	3	1	4	3	3	3	5	4	1	1	2	1	3	3	3	1	3	2	2	1	1	5	4	5	5	5	5	5	5	4	5	4	3	4	4	4	4	4	5	5	3	3	5	5	4	5	5	3
1	2	3	1	4	3	3	4	4	4	2	2	2	3	2	2	2	2	3	3	2	2	2	1	2	2	2	1	1	3	3	3	4	4	4	4	4	4	4	4	4	4	5	5	4	4	4	1	3	2
1	1	1	2	4	3	5	4	5	3	4	3	3	4	3	4	5	2	3	2	3	1	3	5	3	3	5	3	3	1	3	2	5	5	5	4	5	4	3	4	5	3	5	5	4	5	5	3	2	2
1	1	1	1	4	2	4	4	4	2	2	3	2	2	3	1	3	4	5	5	5	4	4	3	2	2	2	2	2	2	1	2	3	4	4	3	3	5	4	4	3	4	4	3	5	3	5	5	3	4
1	2	1	2	5	3	5	3	3	4	3	4	4	4	4	4	5	4	4	5	3	4	4	1	1	1	3	1	4	4	3	3	5	4	4	4	4	5	4	4	4	4	5	4	5	4	4	3	2	2
1	3	2	2	3	4	3	5	3	3	1	1	1	1	3	2	2	5	4	3	5	3	5	1	1	1	3	2	3	3	3	1	3	5	5	3	3	5	4	3	4	5	4	3	4	5	3	1	2	2
1	2	2	1	4	4	5	3	4	3	4	4	4	4	5	4	4	4	5	4	4	3	5	2	1	1	2	1	3	3	3	1	4	5	3	4	4	5	5	3	5	5	4	4	4	4	5	2	1	2
2	3	2	2	3	3	3	3	2	2	3	4	2	3	3	4	2	3	3	2	1	2	2	3	3	3	4	4	4	3	3	4	4	4	4	2	4	4	3	3	3	4	2	3	2	3	1	5	3	5
1	2	3	1	3	3	3	5	5	3	4	5	5	4	4	3	3	1	2	2	2	2	2	3	3	5	3	3	2	3	1	1	5	5	3	3	3	5	5	4	4	3	4	5	5	4	3	3	2	2
2	3	3	3	1	2	1	1	2	2	1	2	1	3	2	1	2	1	3	3	2	2	2	5	5	4	3	4	1	1	2	3	2	3	3	2	2	1	1	2	2	2	2	2	1	2	1	3	2	2
1	2	1	2	5	3	3	3	3	4	2	1	1	1	1	3	1	1	1	2	1	1	2	1	1	1	2	2	5	3	4	5	3	4	5	4	3	5	4	3	3	3	4	5	4	3	5	5	3	4
2	2	3	1	4	5	3	4	4	3	5	4	4	4	4	4	3	3	5	3	4	3	5	2	1	1	1	1	2	1	2	1	4	4	4	5	4	5	5	5	4	4	3	4	5	3	4	1	2	1
1	1	1	3	5	4	5	3	3	3	5	3	4	4	5	4	3	1	1	3	3	1	1	2	3	2	3	2	1	3	1	3	5	3	5	5	5	5	4	4	3	5	3	5	5	3	3	4	2	3
2	2	2	2	3	5	5	3	4	5	3	2	1	2	1	2	3	4	5	3	4	3	4	3	4	4	4	5	4	5	5	5	5	5	5	4	5	4	4	4	4	4	5	4	5	5	5	2	1	2
1	1	2	2	5	4	3	4	3	3	1	2	1	1	1	1	1	4	5	3	4	4	3	1	1	3	2	1	1	3	1	1	4	4	4	4	4	4	4	4	4	4	4	4	4	4	4	3	2	3
1	3	1	1	5	3	4	5	4	3	4	4	3	5	5	4	5	5	4	3	4	5	3	4	5	5	4	4	4	4	3	3	4	4	4	4	4	5	4	4	4	5	5	4	5	5	4	5	5	3
1	1	1	1	5	4	3	5	4	3	2	3	3	1	1	1	1	5	3	3	5	4	5	1	1	2	3	1	2	3	3	2	4	4	4	4	4	5	4	4	5	5	5	5	4	4	4	3	2	2
2	2	1	2	5	4	3	5	3	3	4	4	4	4	4	4	3	3	3	3	2	3	3	1	2	2	1	3	3	3	4	3	5	4	5	3	4	3	3	5	5	3	4	3	5	5	5	5	3	3
1	2	1	3	4	3	4	4	5	3	4	4	4	4	5	3	3	1	3	2	2	1	2	2	3	3	1	2	2	2	3	3	4	4	4	4	4	5	4	4	4	5	4	4	4	4	4	2	2	1
2	3	3	2	4	4	4	5	3	3	4	5	4	4	3	3	5	4	4	5	3	4	4	3	1	1	2	2	5	4	5	5	5	3	3	3	3	5	5	3	5	4	4	4	5	5	5	5	5	3
2	2	1	1	4	4	5	3	4	3	5	4	3	5	3	5	3	5	4	5	5	5	3	1	1	2	3	1	4	5	3	5	5	5	5	3	5	4	4	5	3	3	5	5	3	4	3	2	2	2
1	1	2	2	1	1	3	1	2	3	1	2	1	1	1	1	2	4	3	3	3	5	3	1	1	3	1	1	2	3	3	3	4	5	5	3	3	4	4	5	3	4	3	5	4	5	5	5	4	3
2	2	2	2	1	2	3	1	1	3	3	3	2	1	1	1	3	2	3	2	3	2	1	1	3	1	1	1	4	5	3	5	4	4	4	4	4	5	5	4	4	4	4	4	4	4	4	2	2	3
1	2	1	3	2	3	3	3	2	1	4	4	5	4	4	3	4	3	2	3	2	1	1	5	5	3	5	4	4	4	3	3	5	3	3	3	3	4	5	4	4	3	5	5	5	5	5	2	1	3
2	2	1	1	1	2	2	3	2	3	5	4	4	4	5	3	5	4	5	5	5	5	5	2	2	3	3	2	3	3	1	3	5	4	5	4	5	5	4	4	4	5	5	4	5	4	4	4	5	4
2	1	2	1	2	3	1	2	1	1	5	5	5	5	3	5	3	2	2	3	3	2	3	1	2	2	2	1	1	2	2	2	5	5	5	4	4	4	4	4	4	4	5	5	5	4	5	5	4	3
1	1	1	1	2	1	2	2	3	3	1	1	2	3	3	1	2	2	1	1	1	1	3	4	3	4	5	4	1	3	1	2	5	4	4	5	5	4	4	4	4	4	5	5	4	5	5	4	3	3
2	3	3	2	2	3	3	3	2	2	3	3	4	5	3	5	3	4	4	4	5	4	4	2	3	2	2	3	2	2	1	1	5	5	4	5	5	4	4	4	4	4	4	4	4	4	4	4	5	4
1	3	3	2	5	3	4	4	3	5	1	1	3	3	1	3	1	4	3	3	2	2	4	4	5	5	4	4	3	3	2	2	5	4	5	5	5	4	4	4	4	4	4	4	4	4	4	4	3	4
1	1	2	2	4	5	4	4	5	4	3	5	3	5	5	3	4	2	3	3	1	2	2	3	5	3	5	3	2	1	1	2	5	4	5	4	5	4	5	4	5	5	4	5	5	5	4	5	4	5
1	2	2	3	5	5	4	4	3	5	2	2	1	1	2	1	1	5	4	4	5	4	5	1	1	1	2	2	2	2	1	1	5	4	5	4	5	5	4	5	5	5	5	4	4	5	4	4	5	4
2	2	2	2	5	5	4	4	3	5	2	2	1	1	2	1	1	5	4	4	5	4	5	1	1	1	2	2	5	3	3	5	5	4	5	4	5	5	4	5	5	5	5	4	4	5	4	4	5	4
1	1	3	1	5	3	3	4	4	3	1	2	1	1	2	2	2	3	2	3	3	3	3	2	3	3	1	2	3	4	4	2	4	4	4	3	5	4	5	5	4	4	3	3	5	3	3	2	3	3
1	2	3	1	3	5	3	5	3	5	5	3	4	3	3	4	4	3	3	3	4	3	5	4	3	4	3	4	3	2	3	3	4	4	4	4	4	4	4	4	4	4	5	5	5	4	5	1	1	3
2	2	1	3	5	3	5	3	5	3	5	4	3	3	4	3	4	2	1	3	2	1	3	5	4	4	3	5	5	5	4	5	5	3	3	5	5	5	4	5	5	5	4	4	4	3	4	3	2	2
2	2	3	3	1	3	1	3	1	2	2	2	1	3	1	3	3	3	4	2	4	2	4	4	3	2	3	4	5	5	4	3	1	2	2	1	2	3	1	3	2	2	3	3	2	1	2	4	5	5
2	2	3	2	4	3	3	4	3	3	3	5	4	3	3	5	5	4	4	4	4	5	4	5	5	4	3	5	1	3	1	2	5	5	4	3	3	4	3	3	4	2	3	4	4	3	2	5	3	5
1	3	2	2	3	3	5	3	5	3	5	3	3	4	5	5	5	3	5	3	5	4	5	4	5	3	5	4	1	3	2	2	4	5	4	4	5	3	3	3	3	5	3	5	3	4	3	4	4	3
2	1	2	2	3	4	5	3	4	3	4	4	4	5	5	4	4	4	4	4	4	5	5	5	3	4	4	5	2	2	1	1	4	3	4	4	4	5	4	3	5	3	3	5	4	3	3	1	2	3
1	1	1	3	4	3	3	4	4	3	2	3	3	1	1	3	2	1	3	1	3	2	3	3	2	2	3	4	1	1	2	3	2	3	2	3	3	5	5	3	5	3	5	3	4	3	5	5	4	3
1	1	1	3	3	2	2	3	4	3	3	2	3	3	2	3	2	3	3	2	4	4	3	4	4	3	3	3	4	5	4	4	3	2	3	2	4	4	4	4	2	4	2	3	2	2	3	5	3	4
2	3	2	2	1	2	2	3	1	3	1	1	1	3	3	2	2	2	2	3	3	3	3	4	3	2	4	4	5	4	4	5	1	2	3	1	1	2	2	2	2	2	2	3	3	1	2	5	4	3
2	1	3	3	4	4	4	4	4	4	4	4	4	4	4	4	4	5	4	4	5	5	4	5	4	4	5	5	2	2	2	2	4	5	3	4	3	5	3	4	4	4	4	4	3	5	4	5	5	5
2	3	2	2	4	4	4	4	4	4	4	4	4	4	4	4	4	5	4	4	4	5	4	5	5	5	5	5	1	1	1	1	4	5	3	4	3	3	4	3	5	3	4	4	3	5	5	5	5	5
2	2	3	2	4	4	4	4	4	4	4	4	4	4	4	4	4	4	4	4	4	4	4	5	5	5	5	5	2	2	2	2	5	3	4	3	5	5	3	4	3	4	4	3	5	3	4	5	4	4
1	2	2	3	4	4	4	4	4	4	4	4	4	4	4	4	4	5	4	5	5	5	4	5	5	5	5	4	2	2	2	2	4	5	3	4	4	3	3	5	5	5	4	4	3	3	3	4	4	4
1	2	1	3	4	4	4	4	4	4	5	5	4	5	4	4	4	5	4	5	4	5	4	5	5	5	4	5	2	2	2	2	3	3	5	5	5	5	3	4	5	3	3	3	3	3	5	4	4	4
1	2	2	1	4	4	4	4	4	4	5	4	4	4	4	5	5	5	4	5	5	4	5	5	4	5	4	5	1	1	2	2	5	5	5	3	3	4	4	3	3	4	5	5	3	3	3	4	4	4
1	3	2	2	4	4	4	4	4	4	5	5	5	5	4	5	4	4	4	4	4	4	4	5	4	5	5	5	2	2	2	2	4	3	3	3	3	5	4	4	4	4	5	4	5	4	3	4	4	4
1	2	2	1	4	4	4	4	4	4	1	1	3	2	1	1	1	3	2	4	3	2	2	1	2	1	3	3	2	3	2	3	4	4	5	4	4	5	3	5	4	4	4	3	3	3	3	5	4	3
1	2	2	1	5	4	5	5	3	3	5	3	3	3	3	5	3	2	2	3	1	3	2	2	1	2	3	3	2	2	2	1	4	4	4	4	4	4	4	4	4	4	4	4	4	4	4	5	4	4
2	2	2	2	4	5	4	4	5	5	4	2	3	4	2	3	3	1	2	2	2	1	2	3	3	3	2	3	5	5	4	4	5	4	5	5	5	5	4	5	5	3	5	3	5	3	3	4	4	5
1	1	1	3	5	3	5	3	3	4	1	1	1	2	2	3	3	4	2	3	2	3	4	4	3	2	4	2	3	3	2	4	4	2	2	3	4	5	3	5	4	5	5	4	3	3	3	4	4	4
2	2	3	2	4	5	4	5	3	5	4	3	5	5	4	3	4	3	5	4	3	4	5	5	4	5	3	5	5	5	5	4	4	5	5	3	3	5	4	5	4	3	4	5	4	3	5	5	5	5
1	2	1	2	3	5	5	4	4	5	1	1	1	1	1	2	1	3	3	5	5	5	3	5	3	3	4	3	1	3	3	2	3	5	5	3	3	5	3	5	5	3	5	4	5	5	3	1	1	1
1	1	2	2	4	4	4	4	4	4	4	4	4	4	4	4	4	4	4	4	4	4	4	4	4	4	4	4	1	1	2	2	5	3	4	5	5	3	3	3	3	5	4	3	3	4	4	4	4	4
1	2	2	2	4	4	4	4	4	4	4	4	4	4	4	4	4	4	4	4	4	4	4	5	4	5	4	5	2	2	2	2	5	4	3	5	3	4	4	3	4	4	4	3	3	3	4	5	4	4
2	2	2	1	4	5	5	5	4	5	4	4	3	5	5	4	5	1	3	2	3	1	2	1	2	1	2	3	1	2	3	3	5	4	5	4	5	4	4	4	4	4	5	4	5	4	5	1	3	1
1	2	1	2	5	3	5	5	3	5	5	3	4	3	3	5	4	4	4	4	4	4	4	3	1	1	1	3	2	3	3	3	5	5	3	5	4	3	3	5	4	4	5	4	3	5	3	3	3	3
2	1	1	1	4	4	5	4	5	5	1	2	2	1	2	1	3	3	3	2	2	3	2	4	4	3	3	2	1	3	3	3	4	4	4	4	4	4	4	4	4	4	5	4	4	5	5	5	3	5
1	1	2	2	4	4	5	4	5	5	1	2	2	2	3	2	1	2	2	1	1	3	3	2	3	1	2	3	5	5	4	5	5	3	4	5	4	4	3	5	4	4	5	4	5	3	5	2	2	2
2	3	1	3	4	5	4	4	5	3	3	3	2	3	1	2	2	2	3	1	1	3	3	5	5	5	3	3	5	5	5	3	5	3	5	5	3	5	3	3	3	3	3	5	4	3	5	3	5	5
1	2	1	2	5	4	4	3	5	4	1	1	1	3	2	1	1	1	1	3	1	3	3	4	4	4	5	4	2	2	1	1	3	5	3	3	3	4	5	4	5	3	5	4	5	3	3	5	5	4
1	2	2	3	5	5	4	4	4	4	3	2	4	2	3	4	2	4	3	3	4	3	4	3	2	2	3	4	4	4	4	5	4	4	4	4	4	4	4	4	4	4	4	4	4	4	4	3	3	5
1	2	2	2	5	5	3	5	4	4	4	5	3	4	4	3	4	4	3	5	3	4	4	5	3	3	3	3	1	1	2	1	5	3	4	4	4	5	3	5	5	4	4	3	4	4	3	4	4	3
1	1	2	2	5	5	5	3	3	5	4	4	4	5	4	3	4	5	5	5	3	4	5	4	4	4	4	5	5	5	3	3	4	4	4	4	4	4	4	4	4	4	4	4	4	4	4	2	2	2
1	1	1	2	4	4	4	4	4	4	4	4	4	4	4	4	4	5	5	5	4	4	5	4	4	4	4	4	2	2	2	2	5	5	4	3	3	3	2	3	3	3	4	4	5	4	4	5	5	5
2	3	1	1	5	5	5	3	5	5	3	3	3	3	3	3	3	5	5	3	5	3	5	4	2	3	3	4	4	3	4	3	5	4	5	4	4	5	5	5	4	4	4	4	4	4	4	5	5	5
2	3	3	2	4	4	4	4	4	4	5	4	4	5	4	5	4	4	4	4	4	4	4	5	4	5	5	4	1	2	1	1	3	3	3	3	3	4	4	3	5	3	5	4	4	4	3	4	4	4
1	3	1	1	4	4	4	4	4	4	5	4	5	5	5	4	4	4	4	4	4	4	4	5	5	5	5	4	2	2	2	2	5	5	4	4	4	4	3	4	4	3	3	3	2	3	3	4	4	4
2	3	2	3	5	3	3	3	3	3	2	3	2	3	2	3	2	2	3	1	3	1	3	5	5	4	5	3	5	3	5	5	2	2	1	1	2	5	4	3	3	4	5	3	3	3	3	5	5	3
1	1	1	1	5	3	5	4	5	5	5	4	4	4	4	3	3	5	4	3	4	3	5	5	4	4	3	5	4	4	3	3	4	4	4	4	4	5	4	4	4	4	4	4	4	4	4	5	5	5
1	2	1	3	4	4	4	5	5	5	5	4	4	4	3	4	3	2	1	3	2	3	2	5	5	3	3	5	3	4	3	4	5	3	3	3	3	3	5	3	5	5	4	5	5	5	4	4	4	4
1	2	1	2	5	5	4	4	4	4	4	4	4	4	4	4	4	4	4	4	4	4	4	4	4	4	4	4	1	1	1	2	4	4	4	4	4	3	5	3	3	4	5	3	5	3	4	5	5	4
1	1	1	2	4	4	4	4	5	5	4	4	5	3	5	4	5	4	5	4	4	3	3	5	4	4	3	5	3	3	3	2	4	4	4	5	5	5	3	3	5	4	3	3	3	3	4	4	5	3
2	2	2	1	4	4	5	3	3	3	4	4	5	4	3	5	4	3	2	1	2	2	2	4	3	3	3	4	2	2	3	2	1	2	2	2	2	5	3	4	4	4	4	4	4	4	3	1	2	1
1	1	2	2	4	5	5	5	4	5	2	3	1	2	2	2	3	3	4	3	3	5	3	3	3	3	5	5	2	2	2	2	4	4	4	3	4	5	5	3	5	4	5	5	3	4	5	4	4	4
2	1	3	3	5	4	5	5	4	4	4	4	4	4	4	4	4	4	4	4	4	4	4	5	4	5	5	5	1	1	2	2	4	4	4	4	4	4	4	4	4	4	4	4	4	4	4	5	4	4
1	3	1	2	5	4	5	4	4	5	4	4	4	4	4	4	4	5	5	4	4	5	4	4	4	4	4	4	1	2	2	1	4	4	4	4	4	4	4	4	4	4	4	4	4	4	4	5	4	5
2	1	2	3	5	5	4	4	5	4	5	4	5	4	4	5	5	5	5	5	4	5	5	5	5	4	4	5	1	2	2	1	5	4	5	4	5	3	2	4	3	2	5	3	5	5	5	4	4	4
1	1	2	1	4	4	4	4	4	5	4	4	3	4	3	3	4	5	5	3	4	3	4	2	3	2	2	2	4	3	4	3	3	5	3	3	3	4	3	4	5	3	5	4	4	3	3	4	5	3
2	2	2	2	4	5	4	3	5	4	5	5	5	5	5	4	3	5	4	3	5	3	4	4	5	3	4	5	1	1	3	1	3	5	4	5	3	4	3	3	3	5	4	3	3	3	4	4	3	3
2	2	2	1	3	4	3	4	3	3	3	5	5	5	3	5	3	5	4	4	4	3	3	3	3	5	5	3	1	1	2	3	4	4	3	4	4	3	3	4	3	2	1	2	1	2	2	1	2	2
2	2	3	2	4	3	3	3	3	3	4	4	4	4	4	5	5	5	3	3	3	5	4	4	4	3	3	4	2	3	1	2	4	4	3	4	4	2	1	2	1	1	3	2	4	2	2	3	2	2
1	2	3	1	4	4	4	4	3	2	5	4	5	3	3	5	3	2	3	3	2	2	1	3	4	2	4	4	5	5	4	5	4	2	4	3	3	4	4	3	4	2	2	3	1	2	3	4	5	5
1	1	2	1	5	4	4	4	5	5	4	4	4	4	4	4	4	4	4	4	4	4	4	4	4	4	4	4	2	2	2	2	4	4	4	5	4	4	3	5	3	5	3	5	3	3	4	5	5	5
1	2	3	1	5	5	4	5	3	5	4	5	4	4	5	5	4	2	2	3	3	3	2	5	5	5	3	4	2	2	2	1	5	4	3	3	5	3	5	4	3	3	4	4	5	4	4	5	5	3
1	2	2	1	5	4	4	5	5	4	4	3	4	3	3	3	3	3	3	2	3	2	3	2	1	3	1	1	4	3	4	3	4	3	4	3	5	4	3	5	4	4	5	5	3	3	4	5	3	3
1	3	3	2	5	4	4	4	5	4	4	4	4	4	4	4	4	5	5	4	5	5	4	5	5	4	4	4	2	2	2	2	3	3	3	3	5	4	5	3	5	3	5	4	4	3	3	4	4	4
1	2	3	1	5	4	4	4	5	4	4	3	2	4	2	4	2	4	3	3	2	3	3	5	3	4	5	5	5	4	5	3	5	3	3	4	5	3	5	4	3	3	5	3	4	3	3	2	2	2
1	1	2	3	4	4	4	4	4	4	5	4	5	4	5	4	4	4	4	4	4	4	4	5	5	5	4	4	1	1	2	2	3	3	3	3	3	4	3	4	3	4	4	4	3	4	3	5	4	4
2	2	2	3	4	4	4	4	4	4	5	5	5	5	4	4	4	4	4	4	4	4	4	5	5	4	4	5	1	1	1	2	5	3	3	3	3	4	2	2	3	3	5	4	4	4	3	4	4	4
1	1	1	2	5	5	5	5	5	3	1	1	3	2	3	1	3	4	3	3	5	5	4	4	4	3	5	5	2	3	3	3	5	4	3	5	3	4	3	3	4	5	4	5	5	5	3	3	4	5
2	3	1	3	4	4	4	4	4	4	4	4	4	4	4	4	4	4	4	4	4	4	4	5	5	4	5	4	1	1	2	2	3	2	2	3	3	5	4	4	4	4	4	3	3	3	3	5	5	4
2	2	2	2	4	4	4	4	4	4	4	4	4	4	4	4	4	4	4	4	4	4	4	5	5	4	4	5	1	1	1	1	5	5	3	4	4	4	4	3	3	2	3	3	3	2	2	4	4	4
2	1	3	3	4	4	4	4	4	4	5	4	5	5	5	4	5	4	4	4	4	4	4	4	4	4	4	4	1	1	1	2	3	4	3	2	4	5	4	4	4	4	2	2	3	3	3	4	4	4
1	2	1	3	5	5	4	4	5	5	4	4	4	4	4	4	4	4	4	4	4	4	4	4	4	4	4	4	1	1	1	1	4	4	4	4	4	4	4	4	4	4	4	4	4	4	4	4	4	4
1	3	2	1	5	5	4	4	5	5	4	4	4	4	4	4	4	4	4	4	4	4	4	5	4	5	5	5	2	2	2	2	4	4	4	4	4	4	4	4	4	4	4	4	4	4	4	5	5	5
1	1	1	2	5	5	4	4	5	5	4	4	4	4	4	4	4	5	5	4	5	5	5	5	4	5	5	4	1	1	1	1	3	3	3	5	5	5	3	3	3	4	5	5	5	5	3	5	4	4
1	2	1	2	4	5	4	5	5	5	2	3	3	2	2	2	3	3	3	3	4	5	5	4	3	5	5	5	1	1	1	1	4	4	4	4	4	4	4	4	4	4	4	4	4	4	4	2	3	2
1	1	2	2	4	5	4	5	5	5	1	3	1	1	2	3	2	2	1	1	1	3	3	1	1	3	1	1	2	2	2	1	4	4	4	4	4	4	4	4	4	4	4	4	4	4	4	4	2	3
1	3	2	1	5	5	4	5	5	5	3	4	4	2	2	3	3	5	3	4	3	4	4	4	2	4	4	3	2	2	3	2	4	4	4	4	4	4	4	4	4	4	5	5	4	4	4	4	4	5
2	2	3	3	4	4	4	4	4	4	5	4	4	5	5	5	5	4	4	4	4	4	4	5	4	5	5	4	2	2	2	2	5	4	3	4	5	2	3	1	2	3	4	3	3	3	4	5	5	4
2	3	2	3	4	4	4	4	4	4	5	5	4	5	4	5	5	5	4	5	5	5	4	5	5	5	5	5	1	2	1	2	4	2	4	4	3	5	3	3	5	3	2	2	3	3	3	4	4	4
2	2	3	1	4	4	3	5	3	3	3	3	5	3	5	3	4	3	4	5	5	5	3	5	3	3	4	3	3	1	1	1	4	4	3	3	2	4	4	4	3	4	2	2	1	2	2	2	1	2
1	1	2	3	5	5	4	4	5	5	3	2	2	2	3	3	2	3	2	2	3	3	3	1	1	3	3	1	1	1	1	3	4	5	4	5	4	4	3	3	3	4	5	4	3	5	3	3	3	5
1	2	2	1	5	5	5	4	4	4	4	4	4	4	4	4	4	5	4	4	5	4	5	4	4	4	4	4	2	2	2	2	4	4	3	4	3	5	3	3	5	4	5	3	4	3	3	5	4	5
2	3	1	3	5	4	4	4	5	5	4	4	4	4	4	4	4	5	4	4	5	4	4	5	4	5	5	5	1	2	1	1	4	4	3	5	3	4	3	5	4	4	4	4	3	3	3	4	4	4
1	1	1	1	5	5	4	4	4	5	3	3	5	4	5	5	5	1	3	3	3	3	3	4	3	4	3	4	1	3	2	2	5	4	4	4	4	3	4	3	3	3	4	4	4	3	4	2	3	2
1	1	1	3	4	4	3	3	5	4	3	4	5	3	3	3	5	5	4	4	4	4	4	4	3	4	3	4	3	1	3	1	3	4	3	2	2	5	4	4	4	5	2	2	2	1	3	2	2	2
2	2	3	2	4	4	5	5	4	5	1	1	2	3	1	1	3	5	4	3	3	4	3	5	3	3	4	5	2	3	1	1	4	4	5	4	4	4	4	3	3	3	4	4	4	3	3	5	5	5
1	2	1	1	3	5	5	4	5	3	5	3	4	3	5	3	5	4	5	5	5	4	4	5	5	3	5	3	1	2	2	2	5	3	4	4	4	5	3	4	4	3	2	3	2	3	2	3	5	3
2	3	2	2	5	4	4	4	5	4	5	5	5	5	4	4	4	5	5	4	4	4	5	5	5	4	4	5	1	1	2	1	4	4	3	3	4	4	3	4	5	3	3	3	3	3	4	5	5	5
2	2	3	2	5	4	3	5	3	4	4	3	3	5	5	4	3	4	5	4	3	4	5	3	4	5	5	5	3	3	3	5	4	3	3	4	2	4	3	4	4	3	3	3	2	2	4	4	2	3
2	2	2	2	5	4	5	5	5	5	4	4	4	4	4	4	4	4	4	4	4	4	4	5	4	4	4	4	2	2	2	2	4	4	4	4	4	4	4	4	4	4	4	4	4	4	4	5	4	5
2	3	2	1	5	4	5	5	5	5	4	4	4	4	4	4	4	4	4	4	4	4	4	5	4	5	5	4	2	2	2	2	5	5	5	4	3	5	3	3	3	3	3	5	5	3	5	5	4	5
2	2	3	2	5	5	4	5	5	5	5	5	4	5	4	4	5	4	4	4	4	4	4	5	5	5	5	5	1	2	1	2	4	5	3	4	5	5	3	3	3	3	5	4	4	5	4	4	4	4
2	1	3	1	4	5	5	4	4	3	1	2	2	1	2	2	1	2	3	3	3	2	1	2	1	3	3	2	1	1	2	3	3	2	3	2	2	4	3	3	4	4	5	5	3	3	4	5	5	5
2	1	2	3	5	3	3	4	5	3	2	2	2	1	3	2	2	3	1	2	1	2	3	3	3	4	4	4	5	4	4	3	5	4	4	3	3	2	2	3	2	3	4	3	3	2	2	2	2	3
2	1	1	3	4	4	4	4	4	4	5	4	4	5	5	4	4	4	4	4	4	4	4	4	4	4	4	4	2	2	2	2	3	4	2	3	3	5	3	5	4	3	3	3	2	2	2	4	4	4
1	2	1	2	4	3	2	4	2	3	1	2	2	2	2	3	2	4	4	3	3	4	3	3	2	3	3	2	4	3	4	5	1	1	3	3	2	2	1	2	2	3	2	2	2	2	3	4	5	4
2	2	3	1	4	4	4	4	4	4	5	5	4	4	5	5	4	4	4	4	4	4	4	4	4	4	4	4	1	1	1	1	5	4	3	5	3	2	3	1	2	3	4	2	2	3	4	5	5	4
1	3	1	1	5	4	4	4	4	5	5	5	5	4	5	4	4	4	4	4	4	4	4	4	4	4	4	4	2	2	2	2	5	4	4	4	5	2	3	2	3	2	4	4	3	3	3	5	4	5
2	2	3	3	4	4	4	4	4	4	5	5	5	5	5	5	5	4	4	4	4	4	4	5	5	4	5	4	2	2	2	2	3	4	2	3	4	2	2	1	3	3	4	4	4	3	4	4	4	4
1	3	2	1	4	4	4	4	4	4	5	5	4	4	5	5	5	4	4	4	4	4	4	4	4	4	4	4	2	2	2	2	2	3	2	3	2	4	3	3	3	4	3	4	3	3	4	4	4	4
2	3	3	1	4	4	5	4	4	5	4	4	5	3	5	4	4	5	3	3	5	5	3	5	4	3	5	4	2	1	3	2	5	4	3	4	4	3	3	4	2	3	4	3	3	4	2	3	3	4
1	3	1	2	3	2	2	2	3	2	2	2	2	3	3	2	2	2	2	2	3	1	3	1	1	1	3	3	5	4	4	5	2	1	2	2	1	1	1	1	1	1	2	2	1	1	2	4	3	5
2	2	2	2	5	4	5	5	5	4	5	4	4	5	5	5	5	4	4	4	4	4	4	5	5	5	5	5	1	2	1	2	4	3	4	3	3	4	3	4	4	4	4	5	3	4	4	4	4	4
1	2	2	2	5	4	5	5	4	5	5	5	5	5	5	5	5	4	4	4	4	4	4	4	4	4	4	4	1	1	2	1	4	4	2	3	4	4	3	3	3	4	5	4	4	5	4	5	4	5
1	1	2	2	3	5	5	5	5	5	5	5	4	4	5	3	3	5	4	5	5	5	5	5	5	3	4	5	3	1	2	1	4	3	4	4	3	3	3	3	4	3	4	5	5	4	4	4	4	4
1	2	1	1	5	3	5	5	5	5	4	5	4	4	5	5	3	3	4	5	5	4	5	4	4	5	4	5	5	3	3	3	5	3	5	3	3	4	4	3	5	3	4	4	4	3	3	3	5	4
2	2	3	2	5	5	5	5	4	5	5	4	4	5	4	4	5	4	4	4	4	4	4	5	4	5	5	5	2	2	2	2	4	3	5	5	3	4	4	4	4	5	3	5	3	3	3	5	4	4
2	2	3	2	5	4	4	4	4	4	4	4	4	4	4	4	4	4	4	4	4	4	4	5	5	5	4	5	2	2	2	2	3	3	2	2	3	5	5	4	3	4	2	3	3	3	3	4	4	4
1	3	1	1	5	3	3	5	3	5	5	5	4	3	3	3	3	5	5	5	4	3	4	4	4	4	3	3	2	3	1	2	3	4	4	2	3	2	2	2	2	3	4	4	3	3	4	5	4	4
1	1	2	2	5	5	4	4	5	5	5	5	5	4	5	5	5	5	4	4	4	4	4	4	4	4	4	4	1	2	1	1	4	4	4	3	4	3	3	4	3	5	3	3	4	5	3	4	4	4
1	2	1	2	5	3	4	4	5	4	2	1	2	2	2	3	3	1	1	2	2	2	1	1	1	2	1	2	5	3	3	3	5	5	5	4	4	2	2	3	1	3	2	2	3	2	3	5	4	5
2	3	2	3	4	4	4	4	4	4	5	4	4	4	5	4	5	4	4	4	4	4	4	5	5	5	4	5	1	2	1	1	2	1	3	3	3	5	4	5	4	3	1	1	3	2	3	4	4	4
2	2	2	3	4	4	4	4	4	4	5	4	4	5	5	5	4	4	4	4	4	4	4	5	5	4	4	5	1	1	2	2	5	4	4	4	3	3	3	2	3	4	1	2	2	2	1	5	5	4
2	3	3	2	4	4	4	4	4	4	5	5	5	5	5	4	5	5	4	5	5	5	5	5	5	5	4	4	1	2	1	1	1	1	2	3	2	4	4	3	2	4	5	3	3	3	3	4	4	4
2	2	3	1	4	4	4	4	4	4	4	4	4	4	4	4	4	5	4	4	5	4	4	4	4	4	4	4	1	1	2	2	3	3	4	3	3	5	3	4	3	3	1	2	1	3	2	4	4	4
2	3	1	2	5	4	5	4	5	4	5	4	5	4	5	5	5	4	4	4	4	4	4	4	4	4	4	4	2	2	2	2	5	3	3	3	3	4	3	4	3	2	3	4	4	2	4	4	4	4
1	2	1	3	5	5	5	5	5	4	5	5	4	4	4	5	5	4	4	4	4	4	4	5	5	4	4	5	1	1	1	2	5	4	4	4	3	3	2	3	4	3	5	5	4	3	3	5	4	5
2	2	2	3	4	4	4	4	4	4	5	4	4	5	4	5	5	4	4	4	4	4	4	4	4	4	4	4	2	2	2	2	4	2	3	2	3	4	4	4	4	3	1	2	1	3	2	4	4	4
2	2	1	3	4	4	4	4	4	4	5	4	5	5	4	5	4	5	5	4	5	4	5	4	4	4	4	4	2	2	2	2	5	3	3	3	5	4	2	2	2	3	2	3	2	2	1	5	5	5
2	3	3	3	4	4	4	4	4	4	4	4	4	4	4	4	4	4	4	4	4	4	4	5	5	4	5	5	2	2	2	2	3	3	2	2	3	3	3	2	2	3	3	3	3	3	4	4	4	4
2	3	2	2	5	5	3	5	3	5	5	4	3	4	4	4	3	5	3	5	3	3	4	5	4	3	5	3	2	3	1	2	2	2	3	3	2	5	4	4	3	4	3	2	3	2	4	4	4	3
1	1	2	3	4	4	4	4	4	4	4	4	4	4	4	4	4	4	4	4	4	4	4	5	4	4	4	4	2	2	2	2	3	3	3	3	3	5	4	3	3	3	1	1	2	3	1	5	5	4
2	2	2	3	4	4	4	4	4	4	4	4	4	4	4	4	4	5	5	5	5	4	4	4	4	4	4	4	2	2	2	2	2	1	2	3	3	5	3	3	4	5	2	2	1	2	3	5	5	5
1	3	2	2	5	4	4	4	5	5	4	4	4	4	4	4	4	5	5	5	4	5	4	4	4	4	4	4	1	1	2	1	2	3	2	2	3	3	4	2	4	4	4	3	4	4	4	4	4	4
1	2	1	1	4	5	5	4	5	4	3	5	3	5	3	5	5	4	4	5	4	4	3	5	3	3	3	5	2	1	2	3	5	3	4	3	4	3	4	3	2	2	3	3	4	3	2	5	4	4
1	2	1	1	5	4	4	4	4	5	4	4	4	4	4	4	4	4	4	4	4	4	4	4	4	4	4	4	2	2	2	2	2	3	2	1	3	4	4	3	3	2	4	3	4	3	4	4	4	4
2	3	3	3	4	4	4	4	4	4	5	4	5	4	5	5	5	5	5	5	5	4	5	5	5	5	5	4	1	2	2	2	3	2	3	2	3	4	2	2	3	2	3	3	3	3	2	5	4	4
2	2	3	3	4	4	4	4	4	4	4	4	4	4	4	4	4	5	5	5	4	5	4	4	4	4	4	4	1	1	2	2	3	2	3	4	2	3	2	2	4	3	2	3	2	3	2	5	4	4
2	2	2	3	4	4	4	4	4	4	5	5	4	5	4	4	4	5	5	4	4	5	4	5	4	4	5	4	1	1	1	1	5	3	5	3	3	1	1	3	3	3	2	3	3	1	1	4	4	4
2	3	1	1	5	4	4	5	5	5	4	4	4	4	4	4	4	5	4	4	5	4	4	4	4	4	4	4	2	2	2	2	5	4	4	4	5	4	3	2	3	3	2	3	2	3	3	4	4	4
2	3	3	3	4	4	4	4	4	4	5	5	5	5	5	5	4	5	4	4	4	4	5	5	5	5	5	4	1	2	2	1	5	4	4	3	4	1	3	1	2	2	2	2	2	2	2	4	4	4
2	3	3	3	4	4	4	4	4	4	4	4	4	4	4	4	4	4	4	4	4	4	4	5	5	5	4	4	2	2	2	2	1	3	2	3	1	3	2	2	3	3	4	3	2	4	3	4	4	4
2	2	1	3	5	5	5	4	4	5	5	4	5	4	5	5	5	4	4	4	4	4	4	4	4	4	4	4	2	2	2	2	5	4	3	3	4	4	4	4	4	4	2	3	1	2	2	4	4	4
2	2	3	2	4	4	5	3	5	4	4	4	3	5	5	4	3	4	3	3	4	3	4	4	5	4	3	5	2	2	2	1	1	2	2	3	1	3	2	4	3	4	3	4	2	4	3	1	2	2
2	2	3	3	4	4	4	4	4	4	4	4	4	4	4	4	4	4	4	4	4	4	4	5	4	5	4	5	2	2	2	2	1	1	3	2	3	4	3	4	2	4	1	3	2	2	3	5	5	5
2	3	3	2	4	4	4	4	4	4	4	4	4	4	4	4	4	4	4	4	4	4	4	5	5	4	4	5	1	2	1	1	5	5	4	3	3	2	3	1	1	2	1	2	2	2	2	4	4	4
2	3	2	3	5	5	4	4	5	5	5	4	5	5	4	4	5	4	4	4	4	4	4	5	5	4	5	4	2	2	2	2	4	4	4	3	3	2	3	3	2	2	4	4	4	3	3	5	4	4
2	2	3	2	5	4	5	4	4	5	5	5	4	5	5	4	5	5	4	5	4	4	5	4	4	4	4	4	1	1	1	2	4	4	3	4	3	2	2	3	2	1	3	3	4	4	3	5	5	5
2	3	3	3	4	4	4	4	4	4	4	4	4	4	4	4	4	5	4	5	4	5	5	4	4	4	4	4	1	2	2	1	2	2	2	3	3	1	1	2	2	2	3	3	4	3	4	5	5	4
2	3	3	3	4	4	4	4	4	4	5	4	5	4	5	4	5	4	4	4	4	4	4	5	5	4	5	5	1	2	1	1	2	2	1	3	3	1	2	3	2	1	3	4	4	4	2	5	5	4
2	3	3	3	4	4	4	4	4	4	4	4	4	4	4	4	4	5	4	4	4	4	5	5	5	4	5	5	1	1	2	1	2	2	3	3	3	3	3	2	2	2	2	3	1	3	3	4	4	4
1	3	2	3	4	4	4	4	4	4	5	5	4	4	4	5	5	4	4	4	4	4	4	5	4	4	4	5	1	2	1	2	2	2	2	1	3	3	3	3	3	3	2	3	3	2	2	4	4	4
2	3	1	3	5	4	5	4	4	4	4	4	4	4	4	4	4	4	4	4	4	4	4	4	4	4	4	4	1	1	1	2	4	3	3	4	4	4	2	3	3	3	1	1	3	1	3	4	4	4
2	1	3	3	4	3	5	4	5	5	3	3	4	4	5	4	3	4	4	4	4	3	4	4	5	5	3	5	1	1	1	3	3	3	3	3	2	1	2	1	2	2	5	3	3	4	5	1	3	2
1	2	3	3	5	4	5	4	4	5	5	4	5	4	4	5	5	4	4	4	4	4	4	4	4	4	4	4	2	2	2	2	2	2	1	3	1	3	3	4	3	2	5	3	4	4	4	5	5	4
2	2	3	3	5	4	4	5	5	4	5	5	4	4	5	5	5	5	4	5	5	4	5	5	5	4	4	5	2	2	2	2	2	2	3	3	3	2	2	3	2	3	4	3	4	4	4	4	4	4
2	3	3	2	5	5	4	4	4	4	5	4	5	5	5	4	4	4	4	4	4	4	4	5	5	4	4	5	2	2	2	2	5	4	3	3	3	2	1	3	2	2	3	3	3	2	2	4	4	4
1	2	2	3	4	4	4	4	4	4	4	4	4	4	4	4	4	4	4	4	4	4	4	4	4	4	4	4	1	2	1	1	1	3	3	2	2	3	3	2	3	3	2	3	2	2	2	5	5	5
2	1	1	3	5	5	5	5	5	5	5	5	5	4	5	4	5	5	4	4	4	4	4	4	4	4	4	4	2	2	2	2	3	2	3	4	4	4	2	3	4	3	4	4	3	4	4	4	4	4
2	2	3	1	5	5	5	5	5	4	5	5	5	5	4	5	5	4	4	4	4	4	4	4	4	4	4	4	2	2	2	2	4	3	4	4	2	2	3	2	3	1	4	4	4	4	4	5	5	4
1	3	2	3	5	4	4	5	5	4	5	4	5	5	5	5	5	4	4	4	4	4	4	5	4	5	5	4	1	1	2	1	2	2	2	3	1	4	2	4	2	3	4	4	3	4	3	5	4	5
2	1	2	3	5	4	5	5	4	4	4	4	4	4	4	4	4	4	4	4	4	4	4	4	4	4	4	4	2	2	2	2	5	5	3	3	4	3	2	3	3	2	1	2	2	3	2	4	4	4
1	2	2	3	5	5	5	5	5	4	4	4	4	4	4	4	4	5	5	5	4	4	4	5	5	4	4	4	1	1	1	1	3	3	3	2	2	4	3	3	3	3	4	4	3	3	4	5	5	4
2	2	3	3	4	3	3	4	3	4	4	3	5	4	4	4	3	4	5	4	3	4	5	3	4	5	3	4	1	2	3	3	1	2	2	1	1	2	1	2	1	2	3	2	2	2	3	5	4	5
2	2	3	2	5	5	5	5	4	4	5	5	4	4	5	4	4	5	5	4	5	4	4	5	5	5	4	4	2	2	2	2	5	4	3	3	3	3	3	3	3	2	3	2	3	2	2	5	4	4
1	2	2	2	4	4	4	4	4	4	4	4	4	4	4	4	4	5	4	5	4	4	4	5	4	5	4	5	1	1	2	2	2	2	3	3	2	3	2	3	3	2	1	2	1	3	1	5	4	5
2	3	3	3	5	4	4	5	4	4	4	4	4	4	4	4	4	4	4	4	4	4	4	4	4	4	4	4	2	2	2	2	2	3	2	2	2	1	2	2	2	3	4	3	3	4	3	5	4	5
1	3	3	2	5	4	5	5	5	5	4	4	4	4	4	4	4	5	5	4	5	4	5	4	4	4	4	4	1	1	2	2	4	3	2	4	3	5	3	4	4	4	1	3	1	2	2	5	5	5
2	3	3	2	5	4	4	4	5	5	4	4	4	4	4	4	4	4	4	4	4	4	4	4	4	4	4	4	1	1	2	2	4	3	3	4	3	2	2	2	3	1	2	3	3	2	3	4	4	4
2	2	2	3	5	5	4	4	4	4	4	4	4	4	4	4	4	4	4	4	4	4	4	4	4	4	4	4	1	2	2	1	1	2	3	2	1	2	3	2	3	2	3	4	2	3	4	5	4	4
2	3	2	2	5	5	4	4	4	4	5	4	5	4	5	5	5	5	4	5	4	4	4	4	4	4	4	4	2	2	2	2	2	2	2	2	1	2	3	3	3	1	3	4	4	3	2	5	5	5
2	3	3	2	4	4	4	4	4	4	4	4	4	4	4	4	4	5	4	4	5	5	5	5	4	4	4	4	2	2	2	2	1	2	1	2	1	3	3	2	4	2	2	1	2	3	3	4	4	4
1	3	2	2	4	4	5	5	5	5	4	5	5	4	4	4	4	3	3	5	5	3	5	3	4	5	5	4	2	2	1	1	3	2	3	3	2	3	4	3	4	3	3	2	2	3	2	3	4	5
2	3	3	3	5	5	5	4	4	4	4	4	4	4	4	4	4	4	4	4	4	4	4	5	4	5	5	5	2	2	2	2	1	1	3	2	2	4	3	4	4	2	3	2	3	3	2	4	4	4
1	2	1	2	5	5	5	5	4	5	4	4	4	4	4	4	4	5	4	5	4	5	5	4	4	4	4	4	1	2	2	1	4	4	3	3	4	2	1	3	2	1	4	3	3	3	4	4	4	4
2	1	2	3	5	5	4	5	5	5	4	4	4	4	4	4	4	4	4	4	4	4	4	4	4	4	4	4	1	1	1	1	2	3	2	2	3	4	4	3	4	2	4	3	2	2	4	5	5	4
2	2	2	3	5	5	4	4	5	5	5	4	5	4	4	4	5	4	4	4	4	4	4	5	4	4	5	4	2	2	2	2	2	3	3	3	3	2	3	3	1	2	3	2	4	4	3	5	4	5
2	2	3	2	5	5	5	5	5	4	5	4	4	4	4	4	4	5	4	5	4	4	4	4	4	4	4	4	2	2	2	2	1	2	3	3	3	4	3	4	2	4	3	2	3	3	3	4	4	4
2	3	3	3	5	4	4	5	5	4	4	4	4	4	4	4	4	4	4	4	4	4	4	5	5	4	5	5	1	2	2	2	2	3	2	3	3	3	2	3	2	2	3	2	3	2	3	4	4	4
1	3	3	2	4	4	4	4	4	4	4	4	4	4	4	4	4	5	4	4	5	4	4	5	4	4	4	5	2	2	2	2	2	1	2	1	3	3	2	1	2	2	1	3	3	1	3	5	4	4
2	2	2	3	5	5	5	5	5	5	4	4	4	4	4	4	4	5	5	5	5	5	4	4	4	4	4	4	2	2	2	2	1	2	2	1	2	5	3	3	4	3	5	4	3	4	3	5	5	4
2	2	3	3	5	5	5	4	4	5	4	4	4	4	4	4	4	4	4	4	4	4	4	4	4	4	4	4	2	2	2	2	1	2	3	1	1	3	3	2	3	3	4	3	4	3	4	4	4	4
2	2	3	3	5	5	5	5	4	4	5	5	5	4	4	5	4	5	4	4	4	4	5	4	4	4	4	4	1	2	2	2	1	1	2	1	1	4	3	4	4	4	3	3	3	2	4	4	4	4
2	2	3	1	5	5	5	4	4	5	5	4	5	4	4	4	4	5	5	5	5	5	5	4	4	4	4	4	1	2	1	1	2	2	3	3	2	2	1	1	3	3	4	4	4	4	2	5	4	4
2	2	2	3	5	4	4	5	5	5	5	5	5	5	5	5	4	4	4	4	4	4	4	4	4	4	4	4	1	2	2	2	5	5	3	3	3	4	3	2	3	2	1	1	1	1	3	4	4	4
2	3	3	2	5	5	4	5	5	4	4	4	4	4	4	4	4	5	5	4	4	4	5	4	4	4	4	4	2	2	2	2	5	3	3	5	5	2	1	1	3	2	1	2	3	3	1	4	4	4
1	3	3	2	5	4	4	5	5	4	4	4	4	4	4	4	4	5	4	4	5	5	4	4	4	4	4	4	2	2	2	2	3	4	4	3	2	1	3	1	1	2	3	2	3	3	2	4	4	4
2	3	3	3	5	5	5	4	4	4	4	4	4	4	4	4	4	4	4	4	4	4	4	5	4	4	4	5	1	2	1	2	3	4	3	3	3	1	1	2	1	1	3	3	4	2	3	4	4	4
2	3	3	3	5	5	4	5	4	5	4	4	4	4	4	4	4	4	4	4	4	4	4	5	4	4	4	5	1	2	2	1	1	1	1	2	2	4	3	3	4	2	4	3	3	3	3	4	4	4
2	2	3	2	5	5	5	4	5	4	4	4	4	4	4	4	4	4	4	4	4	4	4	4	4	4	4	4	2	2	2	2	3	2	2	2	2	4	3	4	3	4	1	2	1	3	3	4	4	4
2	1	1	2	4	4	4	4	4	4	5	4	5	5	4	4	4	5	4	5	4	5	5	5	4	4	4	4	1	2	2	2	1	3	1	1	1	2	3	1	3	2	2	3	1	2	1	5	4	4
2	2	3	2	5	4	5	5	5	4	5	4	4	4	5	5	5	5	5	5	5	4	5	5	4	4	5	4	1	2	1	2	3	3	3	3	3	1	2	2	2	1	4	2	2	3	3	5	4	5
2	3	1	3	5	5	5	5	5	4	5	4	5	4	5	4	5	4	4	4	4	4	4	4	4	4	4	4	2	2	2	2	1	2	1	2	1	4	3	3	2	4	4	3	3	4	2	5	5	4
1	3	3	2	5	5	5	4	5	5	4	4	4	4	4	4	4	5	5	4	5	4	5	4	4	4	4	4	1	2	2	1	3	3	2	3	4	2	2	2	2	2	3	3	3	2	3	4	4	4
2	2	3	2	4	4	3	3	4	5	2	1	3	3	3	1	1	5	3	4	4	3	4	2	3	3	2	1	2	3	3	3	2	3	1	1	1	1	1	1	2	2	2	1	3	1	2	5	3	4
2	3	3	3	4	4	4	4	4	4	5	4	4	4	4	5	5	5	4	4	5	5	5	4	4	4	4	4	1	2	1	2	1	2	2	1	1	2	2	1	2	1	2	1	2	1	3	5	4	5
2	3	3	2	5	5	5	4	4	4	4	4	4	4	4	4	4	4	4	4	4	4	4	5	4	4	4	4	2	2	2	2	1	1	1	1	2	2	1	3	2	3	3	3	2	3	3	5	5	5
2	3	3	2	5	5	4	5	4	4	4	4	4	4	4	4	4	4	4	4	4	4	4	4	4	4	4	4	1	1	2	1	2	2	3	1	2	1	1	1	3	2	2	2	1	1	2	4	4	4
2	3	2	1	4	4	4	4	4	4	4	4	4	4	4	4	4	5	5	5	5	4	5	4	4	4	4	4	1	1	1	1	1	1	1	1	1	1	1	1	1	1	1	1	1	1	1	5	4	4
2	3	2	1	4	4	4	4	4	4	4	4	4	4	4	4	4	4	4	4	4	4	4	5	4	5	5	4	1	2	1	1	1	1	1	1	1	1	1	1	1	1	1	1	1	1	1	5	5	5
1	2	1	3	4	4	4	4	4	4	5	5	4	4	4	4	4	5	5	5	4	5	4	5	5	4	5	4	2	2	2	2	1	1	1	1	1	1	1	1	1	1	1	1	1	1	1	5	4	5
2	3	3	2	5	5	5	5	5	5	4	4	4	4	4	4	4	5	5	5	5	5	4	4	4	4	4	4	2	2	2	2	1	3	3	2	3	2	1	1	1	3	1	1	2	2	1	5	4	4
[truncated: 28 more columns]
